# Supplementary material for: Risk seeking or averse, how do analyst coverage and firm visits motivate managers?
Source: PLoS One. 2025 Jul 11;20(7):e0328017. doi: 10.1371/journal.pone.0328017 (PMC12250548; doi:10.1371/journal.pone.0328017)
Supplement: S1 File — (ZIP) [file pone.0328017.s001.zip]

Archive with 2 entries (2 files):
- R code do file.docx
- data.xlsx
