# Supplementary material for: Risk seeking or averse, how do analyst coverage and firm visits motivate managers?
Source: PLoS One. 2025 Jul 11;20(7):e0328017. doi: 10.1371/journal.pone.0328017 (PMC12250548; doi:10.1371/journal.pone.0328017)
Supplement: S1 File — (ZIP) [file pone.0328017.s001.zip › data.xlsx]

## Sheet: Sheet1
code	ind (industry)	lastyear	year	abresidual	RES	liab	current	EBITDA	BPS	EPS	INST	LINST	DINST	SOE	FIRST	DUALITY	instvisit	broker	bank	fund	Linstvisit	Lbroker	Lbank	Lfund
000008.SZ	住宿业	2013-12-31	2014-12-31	841.437	1233.35	11.2276	3.13023	0.772798	1.88191	0.03	6.90499	14.7571	-7.85216	0	51.48	0	6	0	0	0	2	0	0	0
000012.SZ	非金属矿物制品业	2013-12-31	2014-12-31	750.37	1698.67	44.2985	0.27185	0.272009	3.95538	0.42	12.1754	16.8048	-4.62934	1	3.62	0	11	2	1	2	17	7	0	6
000016.SZ	计算机、通信和其他电子设备制造业	2013-12-31	2014-12-31	199.227	918.79	74.3884	1.13721	0.0278996	3.40828	0.0437	10.8644	3.2374	7.62698	1	21.75	0	0	0	0	0	12	7	0	2
000017.SZ	铁路、船舶、航空航天和其他运输设备制造业	2013-12-31	2014-12-31	934.282	1192.73	73.7887	1.21562	0.225324	0.0215895	0.0089	18.16	21.5156	-3.35559	0	11.52	0	0	0	0	0	0	0	0	0
000020.SZ	计算机、通信和其他电子设备制造业	2013-12-31	2014-12-31	645.986	1126.64	75.8028	3.02638	0.079342	0.993608	0.0271	0	0.244903	-0.244903	0	41.14	1	0	0	0	0	0	0	0	0
000021.SZ	计算机、通信和其他电子设备制造业	2013-12-31	2014-12-31	756.658	787.058	65.0302	1.23768	0.0350132	3.36865	0.1332	56.9674	53.4988	3.46852	1	44.51	0	43	18	0	8	2	1	0	0
000030.SZ	汽车制造业	2013-12-31	2014-12-31	162.314	280.893	34.5046	1.69315	0.354064	3.3143	0.48	21.0801	2.91541	18.1647	1	24.31	0	0	0	0	0	0	0	0	0
000039.SZ	金属制品业	2013-12-31	2014-12-31	10087.5	7624.63	68.9185	1.04227	0.0967425	8.34	0.93	21.4028	22.0803	-0.677516	0	53.52	0	48	15	2	8	103	30	13	8
000045.SZ	批发业	2013-12-31	2014-12-31	508.24	1143.1	22.1956	3.8002	-0.00700216	4.33594	-0.22	42.9236	39.4365	3.48715	1	46.21	0	8	7	0	1	23	6	0	9
000049.SZ	电气机械和器材制造业	2013-12-31	2014-12-31	216.842	327.525	80.3558	1.19666	0.122224	3.61408	1.1428	48.0795	80.9375	-32.8581	1	45.23	0	57	21	0	15	50	20	0	18
000050.SZ	计算机、通信和其他电子设备制造业	2013-12-31	2014-12-31	1135.75	199.083	45.4445	1.077	0.298152	7.1989	0.7116	28.3302	56.6097	-28.2795	1	25.76	0	47	13	3	6	94	36	2	19
000055.SZ	金属制品业	2013-12-31	2014-12-31	78.4893	146.283	64.4927	1.18314	0.0716919	1.63154	0.13	15.3552	16.3462	-0.990965	0	9.09	1	30	13	0	11	0	0	0	0
000059.SZ	石油、煤炭及其他燃料加工业	2013-12-31	2014-12-31	2545.54	1823.97	71.9003	0.610461	0.0301281	5.36095	-1.3216	42.9096	56.6789	-13.7693	1	50.86	0	0	0	0	0	4	3	0	1
000060.SZ	有色金属冶炼和压延加工业	2013-12-31	2014-12-31	2417.82	1612.96	54.0798	0.790924	0.19434	2.92335	0.23	49.2985	48.4931	0.80547	1	31.73	0	13	8	0	3	12	7	0	3
000063.SZ	计算机、通信和其他电子设备制造业	2013-12-31	2014-12-31	23753.8	23067.5	75.2458	1.24726	0.082769	7.24	0.77	39.1411	45.8922	-6.75108	1	30.78	0	118	29	10	14	142	30	5	14
000066.SZ	计算机、通信和其他电子设备制造业	2013-12-31	2014-12-31	8822.67	10736.4	78.5853	1.08815	0.061859	1.92642	0.044	57.304	58.0998	-0.795774	1	53.92	0	11	4	0	4	7	1	0	6
000100.SZ	计算机、通信和其他电子设备制造业	2013-12-31	2014-12-31	11260	9184.16	71.0795	1.15641	0.141808	1.9248	0.348	16.8923	18.9263	-2.03401	1	8.79	0	140	36	2	41	132	34	0	45
000153.SZ	医药制造业	2013-12-31	2014-12-31	925.311	863.741	48.7414	1.00993	0.144221	3.56391	0.1313	49.4462	24.3056	25.1406	1	11.48	0	0	0	0	0	0	0	0	0
000157.SZ	专用设备制造业	2013-12-31	2014-12-31	29762.2	30004.8	56.006	2.93249	0.0434643	5.2986	0.08	36.458	39.8349	-3.37687	0	18.53	0	19	9	6	0	25	17	3	0
000301.SZ	电力、热力生产和供应业	2013-12-31	2014-12-31	345.533	1162.67	21.5455	3.30202	0.484745	2.56442	0.18	37.6365	37.8758	-0.239302	1	36.69	1	2	2	0	0	3	1	0	0
000338.SZ	汽车制造业	2013-12-31	2014-12-31	8725.8	5061.65	66.0711	1.3394	0.137664	16.2395	2.51	16.001	16.1141	-0.113026	0	24.22	0	40	11	1	4	49	22	1	3
000400.SZ	电气机械和器材制造业	2013-12-31	2014-12-31	4843.78	5094.82	42.2345	2.45626	0.33957	5.62267	1.0573	8.71052	44.7084	-35.9979	1	41.02	0	17	5	1	5	38	19	0	12
000401.SZ	非金属矿物制品业	2013-12-31	2014-12-31	1195.01	1776.48	69.4987	0.526451	0.115902	8.75202	0.026	70.8749	64.5641	6.31081	1	38.63	0	10	5	0	1	33	13	3	9
000403.SZ	医药制造业	2013-12-31	2014-12-31	718.63	1254.5	61.5809	0.567829	0.308878	1.55146	0.45	9.73012	2.06669	7.66343	0	22.61	1	0	0	0	0	0	0	0	0
000404.SZ	通用设备制造业	2013-12-31	2014-12-31	394.084	112.679	59.1573	1.27749	0.109893	3.67558	0.3345	27.7745	26.1356	1.63891	1	28.81	0	2	2	0	0	23	10	0	6
000408.SZ	批发业	2013-12-31	2014-12-31	191.949	1099.87	69.855	1.3529	-0.156965	0.537585	-0.219	21.4732	23.2283	-1.75518	0	19.69	0	0	0	0	0	0	0	0	0
000410.SZ	通用设备制造业	2013-12-31	2014-12-31	7094.94	6295.48	86.3882	1.13875	0.0606462	3.53416	0.033	28.4904	32.217	-3.72661	1	30.09	0	34	20	0	4	10	5	0	2
000420.SZ	化学纤维制造业	2013-12-31	2014-12-31	214.099	1231.71	69.2103	0.574682	0.0842671	1.37842	0.0501	4.74643	6.59753	-1.8511	1	11.22	0	0	0	0	0	1	1	0	0
000422.SZ	化学原料和化学制品制造业	2013-12-31	2014-12-31	260.922	2030.6	79.884	0.640853	0.101875	6.82361	0.035	28.0942	24.9516	3.1426	1	16.85	1	0	0	0	0	0	0	0	0
000423.SZ	医药制造业	2013-12-31	2014-12-31	1146.09	1189.54	19.2	3.99947	1.15256	9.05543	2.0879	41.8147	51.2973	-9.48256	1	23.14	0	18	5	0	6	7	3	0	2
000425.SZ	专用设备制造业	2013-12-31	2014-12-31	19115.4	18337.8	58.1602	1.84887	0.0658999	9.09998	0.2	61.7833	63.7686	-1.98527	1	46.93	1	65	13	1	28	9	0	1	0
000488.SZ	造纸和纸制品业	2013-12-31	2014-12-31	2723.75	192.563	74.7491	0.838926	0.0736187	7.18721	0.26	17.027	22.5707	-5.5437	0	18.11	1	9	3	0	3	11	1	1	2
000505.SZ	房地产业	2013-12-31	2014-12-31	266.636	1260.96	98.8419	0.676904	-0.0406209	0.0364725	-0.41	26.3575	26.627	-0.269482	1	26.36	1	0	0	0	0	0	0	0	0
000509.SZ	橡胶和塑料制品业	2013-12-31	2014-12-31	505.824	1172.73	98.0329	0.661879	0.0071211	0.0514727	-0.0617	0.387817	1.50325	-1.11543	0	24.13	0	2	0	0	0	0	0	0	0
000510.SZ	化学原料和化学制品制造业	2013-12-31	2014-12-31	2134.38	1307.55	55.9173	0.570846	0.0376892	1.20578	-0.2418	11.397	12.5987	-1.20167	0	4.16	0	2	1	0	1	3	0	0	0
000513.SZ	医药制造业	2013-12-31	2014-12-31	121.259	471.617	44.0964	1.18609	0.286553	12.5	1.74	45.6452	42.458	3.18723	0	37.87	0	72	18	1	16	7	1	0	4
000518.SZ	医药制造业	2013-12-31	2014-12-31	384.717	1155.21	11.7947	3.80603	0.277757	0.661516	0.0058	9.31265	9.78944	-0.476794	0	3.89	1	0	0	0	0	0	0	0	0
000519.SZ	非金属矿物制品业	2013-12-31	2014-12-31	18.8166	916.425	18.7715	2.92744	0.85113	5.39488	0.536	18.9556	9.40961	9.54595	1	36.04	0	0	0	0	0	0	0	0	0
000521.SZ	电气机械和器材制造业	2013-12-31	2014-12-31	303.794	158.46	61.834	1.37828	0.0707477	4.48156	0.3856	34.4184	32.2223	2.19606	1	21.58	0	33	11	0	12	54	22	0	22
000523.SZ	化学原料和化学制品制造业	2013-12-31	2014-12-31	1934.66	432.61	64.2641	1.12205	0.055387	2.39424	0.099	35.8091	35.3429	0.46616	1	35.22	0	3	1	0	0	2	1	0	0
000528.SZ	专用设备制造业	2013-12-31	2014-12-31	2174.86	2281.54	56.1288	2.0034	0.0624013	8.08436	0.1764	47.6422	43.8268	3.81541	1	34.98	0	28	7	0	11	29	6	1	6
000529.SZ	农副食品加工业	2013-12-31	2014-12-31	2453.29	1194.07	27.0361	2.4999	0.553868	1.82109	0.26	58.343	55.7464	2.59658	1	51.26	0	0	0	0	0	0	0	0	0
000530.SZ	通用设备制造业	2013-12-31	2014-12-31	210.93	790.421	32.4261	1.42697	0.160155	5.61984	0.33	20.5363	28.798	-8.26176	1	21.96	0	54	25	0	16	49	22	0	16
000533.SZ	电气机械和器材制造业	2013-12-31	2014-12-31	134.055	311.34	48.3665	2.10661	0.154976	1.86846	0.18	40.5207	39.5693	0.951348	0	24.97	1	5	2	0	2	4	0	0	1
000534.SZ	房地产业	2013-12-31	2014-12-31	405.925	1204.59	53.2798	2.15189	0.071443	2.56191	0.1	4.61849	3.12591	1.49258	0	56.17	0	0	0	0	0	2	1	0	0
000536.SZ	计算机、通信和其他电子设备制造业	2013-12-31	2014-12-31	2232.48	1482.42	61.7403	1.25996	0.149934	3.59537	0.3205	6.4558	11.4181	-4.9623	0	63.63	0	9	3	0	2	49	18	0	19
000538.SZ	医药制造业	2013-12-31	2014-12-31	1671.88	1038.52	30.8801	3.5693	0.598658	10.7404	2.41	71.0594	85.2767	-14.2173	1	41.52	0	179	33	1	45	33	11	2	12
000541.SZ	电气机械和器材制造业	2013-12-31	2014-12-31	1163.59	973.178	17.1864	4.16754	0.606579	3.11128	0.27	24.9587	15.0882	9.8705	0	13.47	0	49	7	0	24	3	2	1	0
000545.SZ	化学原料和化学制品制造业	2013-12-31	2014-12-31	763.675	1214.84	23.1992	3.08673	0.185603	4.27861	0.13	11.5544	1.43275	10.1217	0	37.3	0	7	4	0	2	29	11	0	18
000546.SZ	非金属矿物制品业	2013-12-31	2014-12-31	2830.73	1523.07	58.1223	0.341971	0.212768	2.73055	0.3012	4.79183	12.3225	-7.53069	0	41.05	0	0	0	0	0	0	0	0	0
000547.SZ	计算机、通信和其他电子设备制造业	2013-12-31	2014-12-31	198.035	813.844	30.0708	5.51593	0.292001	2.40166	0.23	33.79	15.9802	17.8098	0	19.05	1	16	6	0	4	4	2	0	1
000550.SZ	汽车制造业	2013-12-31	2014-12-31	1777.26	1289.58	45.6394	1.47148	0.314102	12.2779	2.44	48.6912	51.0784	-2.38721	1	41.03	0	66	17	1	24	56	19	0	18
000551.SZ	综合	2013-12-31	2014-12-31	785.549	821.751	46.3045	1.32027	0.145071	3.30826	0.08	37.1281	39.3071	-2.17902	1	34.1	0	0	0	0	0	1	1	0	0
000553.SZ	化学原料和化学制品制造业	2013-12-31	2014-12-31	1436.9	1109.02	31.5886	2.10109	0.937064	3.38029	0.828	22.8685	31.1704	-8.30194	1	20.15	0	0	0	0	0	4	1	0	2
000559.SZ	汽车制造业	2013-12-31	2014-12-31	49.2989	280.02	63.3816	1.35136	0.187453	2.08173	0.37	56.3072	57.3263	-1.01915	0	51.53	0	2	0	0	0	5	2	0	3
000561.SZ	计算机、通信和其他电子设备制造业	2013-12-31	2014-12-31	315.539	675.408	45.517	2.03561	0.0953493	1.58085	0.06	59.5298	57.6115	1.91831	1	42.31	0	12	6	0	3	2	2	0	0
000565.SZ	化学原料和化学制品制造业	2013-12-31	2014-12-31	496.447	1157.6	33.5169	1.73477	0.230437	3.63135	0.24	43.725	40.8601	2.86489	1	40.54	1	3	1	0	1	0	0	0	0
000566.SZ	医药制造业	2013-12-31	2014-12-31	553.419	1075.51	52.9454	1.59416	0.168421	3.28353	0.33	47.5569	49.3592	-1.80228	0	22.48	0	14	8	0	2	0	0	0	0
000568.SZ	酒、饮料和精制茶制造业	2013-12-31	2014-12-31	1030.87	856.958	25.6437	2.97577	0.378278	6.92679	0.63	65.4919	68.7614	-3.2695	1	25.72	0	41	14	0	12	22	9	0	8
000570.SZ	通用设备制造业	2013-12-31	2014-12-31	1393.9	844.577	38.324	1.61748	0.132918	3.45035	0.11	30.833	30.897	-0.063994	1	30.02	0	2	0	0	0	0	0	0	0
000572.SZ	汽车制造业	2013-12-31	2014-12-31	1293.32	1662.71	39.661	1.12595	0.146126	4.38327	0.1296	60.3236	64.8738	-4.55021	0	28.8	1	15	7	0	3	31	12	0	12
000576.SZ	造纸和纸制品业	2013-12-31	2014-12-31	20.9203	1178.19	29.4006	2.13817	0.106886	2.30396	0.02	4.49605	5.4226	-0.926559	0	41.55	0	2	1	0	0	0	0	0	0
000581.SZ	汽车制造业	2013-12-31	2014-12-31	420.907	170.809	22.2622	2.70843	0.59222	10.644	1.51	31.4908	35.6071	-4.11628	1	20	0	16	2	0	6	4	1	0	0
000586.SZ	计算机、通信和其他电子设备制造业	2013-12-31	2014-12-31	1254.33	1042.76	56.173	1.65286	0.0581262	1.09566	0.04	35.8318	37.5372	-1.70542	0	20.68	1	0	0	0	0	1	0	0	0
000589.SZ	橡胶和塑料制品业	2013-12-31	2014-12-31	310.74	10.9789	61.2106	1.10905	0.108437	4.86563	0.24	22.2308	34.2485	-12.0177	1	25.2	0	8	3	0	2	29	5	0	2
000590.SZ	医药制造业	2013-12-31	2014-12-31	889.654	1235.56	68.6265	0.801362	-0.177	0.824365	-0.3841	52.9373	51.3656	1.57175	1	18.61	0	0	0	0	0	2	1	0	0
000592.SZ	林业	2013-12-31	2014-12-31	503.221	1059.68	33.3412	2.45575	0.197085	1.34189	0.0831	37.1721	36.0997	1.07237	0	35.88	0	40	8	0	18	22	7	0	5
000595.SZ	通用设备制造业	2013-12-31	2014-12-31	48.6448	876.919	72.0412	0.927116	0.118044	1.18069	0.08	18.7509	28.7683	-10.0175	0	29.97	0	3	0	0	2	1	0	0	1
000596.SZ	酒、饮料和精制茶制造业	2013-12-31	2014-12-31	1586.45	1355.5	34.8088	1.83239	0.414773	8.30233	1.19	63.7462	60.2922	3.45398	1	53.88	0	0	0	0	0	0	0	0	0
000597.SZ	医药制造业	2013-12-31	2014-12-31	45.9907	684.828	67.7917	0.937603	0.0718924	5.61314	0.22	30.7006	51.9311	-21.2305	1	23.01	1	47	8	1	11	7	4	0	1
000599.SZ	橡胶和塑料制品业	2013-12-31	2014-12-31	1027.17	536.246	50.4491	1.16766	0.149081	3.69774	0.11	19.3607	27.4743	-8.11353	1	22.71	0	0	0	0	0	0	0	0	0
000612.SZ	有色金属冶炼和压延加工业	2013-12-31	2014-12-31	1402.41	1431.17	48.312	0.493143	0.184079	3.93056	0.305	30.5565	29.5795	0.977019	0	17.56	0	12	2	0	7	6	4	0	0
000619.SZ	橡胶和塑料制品业	2013-12-31	2014-12-31	1819.31	1275.48	35.3838	5.41567	0.261615	6.57309	0.3016	44.1669	41.9825	2.18444	1	32.0682	0	5	4	0	0	20	7	0	8
000623.SZ	医药制造业	2013-12-31	2014-12-31	0.61616	1103.02	8.06487	3.94877	1.40344	14.0661	1.58	23.5991	23.7254	-0.12627	0	24.09	0	20	7	0	8	0	0	0	0
000625.SZ	汽车制造业	2013-12-31	2014-12-31	540.755	2962.36	63.472	0.913726	0.216173	5.49816	1.62	48.8713	55.2748	-6.40357	1	39.11	0	135	32	7	25	139	35	5	35
000629.SZ	黑色金属矿采选业	2013-12-31	2014-12-31	502.802	1135.56	76.7554	0.333454	-0.101958	1.23438	-0.4395	18.6072	20.5671	-1.95989	1	30.63	0	0	0	0	0	1	1	0	0
000630.SZ	有色金属冶炼和压延加工业	2013-12-31	2014-12-31	2251.76	2040.62	66.6115	1.01654	0.0704254	7.75478	0.19	45.7688	58.2846	-12.5158	1	39.55	0	7	2	0	0	7	6	0	0
000633.SZ	电气机械和器材制造业	2013-12-31	2014-12-31	339.732	1199.32	23.2329	12.4775	-0.385269	0.513964	-0.075	45.2711	52.3496	-7.07853	0	36.72	0	0	0	0	0	0	0	0	0
000635.SZ	化学原料和化学制品制造业	2013-12-31	2014-12-31	422.788	1368.61	10.6284	1.63068	1.06259	9.13256	0.17	15.1353	15.9303	-0.795004	0	51.25	0	0	0	0	0	0	0	0	0
000636.SZ	计算机、通信和其他电子设备制造业	2013-12-31	2014-12-31	310.602	870.649	25.8933	2.38454	0.19582	4.60253	0.14	25.5281	29.2681	-3.74009	1	22.21	0	1	0	0	0	1	0	0	0
000637.SZ	石油、煤炭及其他燃料加工业	2013-12-31	2014-12-31	5974.58	1199.85	26.1497	2.33326	0.661009	1.56688	0.14	17.0901	21.477	-4.38687	0	29.5	1	0	0	0	0	0	0	0	0
000639.SZ	农副食品加工业	2013-12-31	2014-12-31	2788.49	1090.91	34.4343	1.81864	0.283203	6.47432	0.62	62.188	11.2662	50.9218	0	41.96	0	9	4	0	0	2	0	0	0
000650.SZ	医药制造业	2013-12-31	2014-12-31	1215.87	1126.25	16.7517	3.42821	1.12452	2.05209	0.3	27.1166	52.7845	-25.6679	0	25.11	0	1	1	0	0	7	1	0	2
000651.SZ	电气机械和器材制造业	2013-12-31	2014-12-31	1719.82	1465.9	71.1123	1.10845	0.15381	14.6791	4.71	54.5289	62.9578	-8.42884	1	18.22	1	178	29	4	35	119	17	5	22
000657.SZ	有色金属冶炼和压延加工业	2013-12-31	2014-12-31	1082.89	380.648	49.8505	1.37656	0.172771	5.53824	0.035	1.78675	1.68231	0.104441	1	60.94	0	30	13	0	8	15	2	0	3
000659.SZ	橡胶和塑料制品业	2013-12-31	2014-12-31	915.81	1124.91	69.6732	0.595066	0.188332	0.871184	0.03	24.405	28.7673	-4.36227	0	24.06	0	24	9	0	7	24	5	0	17
000661.SZ	医药制造业	2013-12-31	2014-12-31	1016.09	953.886	35.0592	1.93313	0.540635	11.1189	2.42	51.6894	54.3045	-2.61503	1	22.28	0	38	12	0	9	13	5	0	4
000663.SZ	林业	2013-12-31	2014-12-31	587.716	1218.4	74.1733	1.22247	0.0668514	1.59434	-0.1	26.6156	25.7395	0.876103	1	32	0	0	0	0	0	3	0	0	0
000672.SZ	非金属矿物制品业	2013-12-31	2014-12-31	1305.5	1277.05	53.8752	0.606891	0.358374	2.13493	0.46	9.3602	9.43704	-0.0768412	0	31.19	1	4	1	0	1	0	0	0	0
000677.SZ	化学纤维制造业	2013-12-31	2014-12-31	1224.28	1205.27	81.1452	0.357472	-0.0582338	0.244505	-0.4973	40.5073	46.3087	-5.80141	1	29.77	0	0	0	0	0	0	0	0	0
000678.SZ	通用设备制造业	2013-12-31	2014-12-31	67.4462	1062.76	50.9652	0.912354	0.110242	2.47465	0.01	22.1124	19.3959	2.71646	1	29.83	1	0	0	0	0	0	0	0	0
000680.SZ	专用设备制造业	2013-12-31	2014-12-31	1387.2	985.456	59.7773	1.52489	0.0693441	3.2832	0.0374	6.75047	6.51247	0.237999	1	27.62	0	1	1	0	0	19	3	0	13
000683.SZ	化学原料和化学制品制造业	2013-12-31	2014-12-31	480.191	2367.39	56.2241	0.533549	0.131765	3.73538	0.15	11.9542	22.2064	-10.2522	0	42.48	0	0	0	0	0	6	2	0	3
000691.SZ	房地产业	2013-12-31	2014-12-31	211.376	1227.77	92.7212	1.1952	-0.055477	0.0744221	-0.0648	18.2414	20.7712	-2.52984	0	9.97	1	0	0	0	0	0	0	0	0
000695.SZ	电力、热力生产和供应业	2013-12-31	2014-12-31	973.782	1073.66	71.2942	0.527372	0.117219	1.43865	0.0152	42.8939	39.0979	3.79602	1	37.3	1	0	0	0	0	2	1	0	0
000697.SZ	有色金属矿采选业	2013-12-31	2014-12-31	583.732	1217.83	9.41063	6.96525	0.904809	2.54123	0.1527	4.84459	15.5325	-10.6879	0	24.76	1	18	7	0	3	3	1	0	1
000698.SZ	石油、煤炭及其他燃料加工业	2013-12-31	2014-12-31	2846.01	1550.7	58.8404	0.472236	0.151117	4.71569	0.029	1.49266	29.4896	-27.9969	1	33.08	0	0	0	0	0	0	0	0	0
000700.SZ	汽车制造业	2013-12-31	2014-12-31	1034.62	878.588	64.609	0.666453	0.195816	4.4989	0.796	41.7558	37.7665	3.98928	0	36.29	1	13	8	0	5	9	5	0	2
000702.SZ	农副食品加工业	2013-12-31	2014-12-31	4397.89	1213.55	30.7983	1.29824	0.325595	1.82945	0.0976	29.1285	27.6683	1.46022	1	25.53	0	0	0	0	0	1	0	0	0
000703.SZ	化学纤维制造业	2013-12-31	2014-12-31	738.675	922.589	73.7606	0.650646	0.0432401	4.35929	-0.31	73.9168	3.1615	70.7553	0	70.03	0	62	25	1	17	34	12	0	14
000707.SZ	化学原料和化学制品制造业	2013-12-31	2014-12-31	425.02	999.657	85.3113	0.681361	0.0647571	3.07797	0.0166	26.8009	26.4845	0.31632	1	25.11	1	0	0	0	0	0	0	0	0
000708.SZ	黑色金属冶炼和压延加工业	2013-12-31	2014-12-31	1405.23	1043.77	34.0129	1.44965	0.302028	7.38193	0.596	59.6039	63.3398	-3.73593	0	29.95	0	3	1	0	0	7	3	0	3
000709.SZ	黑色金属冶炼和压延加工业	2013-12-31	2014-12-31	501.473	5385.64	73.4403	0.508634	0.0612294	4.05296	0.066	18.4908	17.5154	0.975423	1	42.48	0	7	2	1	1	30	9	1	12
000716.SZ	食品制造业	2013-12-31	2014-12-31	1659.81	1103.46	22.2522	2.68175	0.233286	5.79764	0.242	23.379	32.4237	-9.04466	0	32.55	1	29	12	0	8	0	0	0	0
000717.SZ	黑色金属冶炼和压延加工业	2013-12-31	2014-12-31	1462.17	2288.71	84.1851	0.2959	0.0195092	1.21383	-0.57	3.46776	2.79847	0.669293	1	56.02	0	0	0	0	0	0	0	0	0
000723.SZ	石油、煤炭及其他燃料加工业	2013-12-31	2014-12-31	225.19	855.307	40.1394	2.00565	0.146068	1.64943	0.03	14.1028	13.4137	0.689025	0	29.73	0	10	2	0	2	4	0	0	0
000725.SZ	计算机、通信和其他电子设备制造业	2013-12-31	2014-12-31	5856.16	844.458	43.512	3.09247	0.149743	2.158	0.087	14.5794	43.1951	-28.6156	1	11.51	0	71	21	2	8	122	30	2	26
000726.SZ	纺织业	2013-12-31	2014-12-31	1101.8	1407.12	18.6753	2.06102	0.924588	6.89376	1	18.7319	22.4883	-3.7564	0	14.69	0	62	12	1	25	77	21	0	22
000727.SZ	计算机、通信和其他电子设备制造业	2013-12-31	2014-12-31	1167.03	1007.37	96.3696	0.992306	0.00792617	1.00122	0.029	27.2896	29.2805	-1.99093	1	22.7	0	44	18	2	11	0	0	0	0
000729.SZ	酒、饮料和精制茶制造业	2013-12-31	2014-12-31	1413.5	2003.64	29.3281	1.16737	0.354768	4.36054	0.259	63.5717	66.678	-3.10628	0	57.57	0	63	19	1	14	53	11	0	15
000731.SZ	化学原料和化学制品制造业	2013-12-31	2014-12-31	1967.45	1274.16	38.9214	1.1935	-0.0162977	4.50109	-0.4134	21.4527	27.2682	-5.81546	1	12.18	0	2	1	0	1	48	19	0	23
000733.SZ	计算机、通信和其他电子设备制造业	2013-12-31	2014-12-31	365.687	542.943	32.2552	2.65942	0.203806	7.10905	0.28	37.2416	42.4775	-5.23591	1	36.13	0	0	0	0	0	15	1	0	13
000737.SZ	化学原料和化学制品制造业	2013-12-31	2014-12-31	850.429	900.815	88.7481	0.605282	0.125188	0.671711	0.0587	33.4209	32.3231	1.09787	1	25.69	0	0	0	0	0	0	0	0	0
000738.SZ	铁路、船舶、航空航天和其他运输设备制造业	2013-12-31	2014-12-31	378.607	436.905	28.1929	3.24708	0.216062	3.98547	0.1615	68.9411	69.7433	-0.802179	1	23.34	0	1	0	0	0	61	16	0	11
000739.SZ	医药制造业	2013-12-31	2014-12-31	825.987	661.583	54.4443	0.938815	0.2489	2.01064	0.3	18.1833	17.4336	0.749766	0	22.5	0	26	5	0	13	2	1	0	0
000751.SZ	有色金属冶炼和压延加工业	2013-12-31	2014-12-31	1751.49	1224.63	42.4323	1.39514	0.126315	1.37205	0.06	23.8419	52.6987	-28.8568	1	23.59	0	0	0	0	0	0	0	0	0
000756.SZ	医药制造业	2013-12-31	2014-12-31	634.576	1111.86	54.9634	0.913387	0.155917	3.98128	0.11	35.5125	38.3769	-2.8644	1	35.08	0	3	2	0	1	2	1	0	0
000761.SZ	黑色金属冶炼和压延加工业	2013-12-31	2014-12-31	1017.96	2352.17	67.792	0.789512	0.0915409	4.90579	0.074	81.8045	82.6675	-0.862938	1	81.77	0	0	0	0	0	3	1	0	1
000766.SZ	医药制造业	2013-12-31	2014-12-31	94.4112	1189.99	48.7007	1.18792	0.045089	1.46876	0.01	27.2387	26.4932	0.745463	0	17.82	0	0	0	0	0	0	0	0	0
000768.SZ	铁路、船舶、航空航天和其他运输设备制造业	2013-12-31	2014-12-31	7280.92	6518.66	62.0594	1.36998	0.0549776	4.49191	0.1326	56.8224	54.3456	2.47678	1	40	0	33	10	0	4	25	9	0	14
000777.SZ	通用设备制造业	2013-12-31	2014-12-31	603.255	913.528	39.0611	2.21727	0.186512	2.79826	0.1876	28.2938	28.3519	-0.0580851	1	17.92	0	33	14	0	4	3	0	0	0
000778.SZ	金属制品业	2013-12-31	2014-12-31	16.4931	970.714	66.7699	0.939848	0.0897927	4.55979	0.2292	53.2801	68.9171	-15.637	1	45.38	0	0	0	0	0	2	0	1	1
000782.SZ	化学纤维制造业	2013-12-31	2014-12-31	2173.48	1167.08	49.6837	1.04735	-0.0613768	2.34609	-0.52	21.5179	16.9035	4.61448	0	13	1	0	0	0	0	0	0	0	0
000786.SZ	非金属矿物制品业	2013-12-31	2014-12-31	1047.32	1561.11	36.2489	1.16814	0.447671	10.1957	1.818	55.1219	70.197	-15.0751	1	45.2	0	55	17	2	12	98	27	1	25
000788.SZ	医药制造业	2013-12-31	2014-12-31	43.4215	660.293	75.428	0.776492	0.0451692	1.86261	-0.05	44.2017	49.6555	-5.45381	1	28.58	0	7	2	0	0	12	9	0	1
000789.SZ	非金属矿物制品业	2013-12-31	2014-12-31	819.61	1088.94	52.43	0.950505	0.363787	6.13896	1.3449	50.921	53.2613	-2.34033	1	42.58	0	13	2	1	6	0	0	0	0
000790.SZ	金属制品业	2013-12-31	2014-12-31	505.197	916.65	40.4916	1.61318	0.271317	1.64303	0.1717	20.3683	22.4235	-2.05525	0	18.86	1	10	2	0	2	5	3	0	1
000792.SZ	化学原料和化学制品制造业	2013-12-31	2014-12-31	20.2047	2873.85	71.6052	0.670903	0.0685025	11.1193	0.8188	44.4186	14.9983	29.4203	1	30.99	0	16	8	0	3	1	0	0	0
000795.SZ	非金属矿物制品业	2013-12-31	2014-12-31	532.124	986.979	57.2082	1.28896	0.0973204	2.25643	0.04	28.7294	34.548	-5.81861	0	25.53	0	1	0	0	0	0	0	0	0
000799.SZ	酒、饮料和精制茶制造业	2013-12-31	2014-12-31	300.289	1232.4	20.0932	3.07035	-0.216281	5.13391	-0.3	4.7469	3.32128	1.42562	1	31	0	0	0	0	0	2	2	0	0
000800.SZ	汽车制造业	2013-12-31	2014-12-31	1761.54	2078.27	57.9037	0.972521	0.103133	5.37334	0.0991	53.2872	57.482	-4.19479	1	53.03	0	23	7	0	12	37	4	0	24
000801.SZ	计算机、通信和其他电子设备制造业	2013-12-31	2014-12-31	154.929	220.28	48.2847	1.61206	0.0873698	3.2823	0.1873	70.1995	64.0665	6.13298	1	52.94	1	86	26	1	30	19	8	0	7
000807.SZ	有色金属冶炼和压延加工业	2013-12-31	2014-12-31	1047.32	2624.13	80.7475	0.52179	0.0353061	2.22755	-0.303	56.8974	54.3147	2.58271	1	49.13	0	5	3	0	0	11	4	1	0
000810.SZ	计算机、通信和其他电子设备制造业	2013-12-31	2014-12-31	234.158	830.393	48.494	2.26103	0.232544	3.98288	0.8571	15.3886	69.2968	-53.9082	0	58.54	0	4	2	0	1	0	0	0	0
000811.SZ	通用设备制造业	2013-12-31	2014-12-31	636.672	842.804	41.2951	1.17428	0.26247	4.08615	0.53	49.58	58.1675	-8.58753	1	24.02	0	37	13	0	11	43	17	0	15
000812.SZ	印刷和记录媒介复制业	2013-12-31	2014-12-31	575.219	1192.03	38.732	1.67429	0.226775	1.92622	0.16	26.6504	27.7464	-1.09603	0	16.61	1	17	7	0	4	0	0	0	0
000813.SZ	有色金属矿采选业	2013-12-31	2014-12-31	584	1225.26	33.4566	1.01336	0.248693	2.26088	0.05	45.4901	1.61044	43.8796	1	30.24	0	3	1	0	1	1	0	0	0
000815.SZ	造纸和纸制品业	2013-12-31	2014-12-31	139.917	1219.9	111.232	0.704809	-0.306905	-0.533925	-2.05	29.2483	27.9103	1.33792	1	27.03	0	0	0	0	0	0	0	0	0
000816.SZ	通用设备制造业	2013-12-31	2014-12-31	437.728	958.185	47.9443	1.22387	0.0567054	2.33243	0.04	31.5191	38.5118	-6.9927	0	41.06	0	65	12	0	18	45	14	0	20
000818.SZ	化学原料和化学制品制造业	2013-12-31	2014-12-31	1308.2	1330.81	23.8306	0.84837	0.507265	2.91371	0.1251	39.9659	3.09017	36.8757	0	39.14	0	0	0	0	0	0	0	0	0
000819.SZ	石油、煤炭及其他燃料加工业	2013-12-31	2014-12-31	2848.47	1184.32	13.5365	5.03097	0.620305	2.72376	0.173	43.6142	44.6069	-0.99264	1	23.46	0	0	0	0	0	0	0	0	0
000821.SZ	专用设备制造业	2013-12-31	2014-12-31	338.423	1020.74	39.4635	1.68771	0.150907	3.12768	0.03	35.2967	29.5629	5.73377	0	25.79	1	18	7	2	4	1	0	0	0
000822.SZ	化学原料和化学制品制造业	2013-12-31	2014-12-31	1135.77	1250.82	44.4773	1.01832	0.389234	2.39676	0.18	41.3853	41.5466	-0.161275	1	40.34	0	0	0	0	0	0	0	0	0
000823.SZ	计算机、通信和其他电子设备制造业	2013-12-31	2014-12-31	246.994	454.444	33.981	1.88252	0.284474	5.26723	0.3119	32.9812	39.7483	-6.76712	1	31.97	0	4	1	0	1	2	2	0	0
000825.SZ	黑色金属冶炼和压延加工业	2013-12-31	2014-12-31	779.55	123.097	65.9902	0.515105	0.0994822	4.3853	0.078	67.7637	67.1757	0.587991	1	64.24	0	11	4	0	1	12	3	2	1
000830.SZ	化学原料和化学制品制造业	2013-12-31	2014-12-31	1188.07	2589.85	69.9157	0.288735	0.146152	4.0791	0.25	36.2616	44.8821	-8.62049	1	33.6	0	20	10	0	5	28	15	0	9
000831.SZ	有色金属冶炼和压延加工业	2013-12-31	2014-12-31	338.421	904.936	1.56097	68.9655	-1.625	2.53425	-0.057	35.6398	29.5525	6.0873	1	23.98	0	11	3	0	6	17	7	0	6
000837.SZ	通用设备制造业	2013-12-31	2014-12-31	352.663	755.374	44.5899	1.56161	0.0945717	4.33397	0.0301	4.09126	27.5971	-23.5058	1	15.94	0	5	4	0	1	4	1	0	1
000848.SZ	酒、饮料和精制茶制造业	2013-12-31	2014-12-31	2850.14	1204.39	27.6183	2.54647	1.22053	2.61745	0.88	68.2086	79.1902	-10.9816	0	40.68	0	20	11	0	5	30	15	0	9
000850.SZ	纺织业	2013-12-31	2014-12-31	511.476	1212.76	40.699	1.31167	0.294772	3.96841	0.4	49.3341	49.1684	0.165652	1	46.4	0	0	0	0	0	2	1	0	1
000852.SZ	专用设备制造业	2013-12-31	2014-12-31	578.654	637.091	46.5307	1.42083	0.173248	2.96571	0.18	4.93923	3.96233	0.976894	1	67.5	0	1	1	0	0	24	10	0	7
000856.SZ	专用设备制造业	2013-12-31	2014-12-31	227.46	422.153	78.3297	1.01174	-0.00127697	1.92058	-0.38	0.990456	4.05199	-3.06153	1	29.9	0	2	2	0	0	0	0	0	0
000858.SZ	酒、饮料和精制茶制造业	2013-12-31	2014-12-31	835.497	1256.68	13.0919	6.49797	1.31945	10.3874	1.537	64.2038	63.5673	0.636486	1	36	0	69	19	2	24	43	12	1	13
000859.SZ	橡胶和塑料制品业	2013-12-31	2014-12-31	1298.3	1094.35	27.5241	2.23303	0.146428	2.44212	0.01	26.3628	32.8201	-6.45724	1	23.76	0	0	0	0	0	0	0	0	0
000860.SZ	农副食品加工业	2013-12-31	2014-12-31	1361.42	1378.75	66.6392	1.31702	0.0873254	8.90174	0.7124	42.9331	65.8955	-22.9625	1	38.98	1	79	17	0	25	52	21	0	16
000868.SZ	汽车制造业	2013-12-31	2014-12-31	328.694	438.027	71.1928	1.08674	0.0377122	1.77788	0.03	39.5318	28.4434	11.0884	1	20.73	0	5	3	0	1	11	8	0	2
000869.SZ	酒、饮料和精制茶制造业	2013-12-31	2014-12-31	868.218	1266.51	21.4204	2.22247	0.757779	9.9793	1.43	53.006	52.0839	0.922071	0	50.4	0	10	2	0	5	24	6	1	3
000876.SZ	农副食品加工业	2013-12-31	2014-12-31	3696.06	1396.12	34.4664	1.04945	0.365996	8.44375	1.09	59.1358	43.1522	15.9836	0	29.41	0	1	0	0	0	16	1	0	0
000877.SZ	非金属矿物制品业	2013-12-31	2014-12-31	333.998	1569.02	62.6193	0.500768	0.135965	7.77007	0.29	41.8805	38.9941	2.88643	1	35.49	0	8	5	1	1	7	2	0	3
000878.SZ	有色金属冶炼和压延加工业	2013-12-31	2014-12-31	3078.19	2380.84	72.6197	0.902307	0.0966419	3.89417	0.05	62.5788	64.698	-2.11917	1	48.17	0	15	4	0	3	21	8	0	3
000880.SZ	通用设备制造业	2013-12-31	2014-12-31	1182.11	1191.18	64.3916	0.63996	0.0744257	4.53779	0.17	8.35935	7.40325	0.956099	1	30.59	0	26	7	0	15	30	10	0	13
000881.SZ	综合	2013-12-31	2014-12-31	347.854	1211.89	62.2324	1.20134	0.0792254	5.30514	0.24	22.6701	26.6742	-4.00407	1	18.38	0	4	1	0	0	2	0	0	0
000887.SZ	橡胶和塑料制品业	2013-12-31	2014-12-31	233.31	141.31	43.3492	1.74851	0.376909	2.62759	0.52	54.7118	62.4116	-7.6998	0	50.85	0	2	1	0	1	11	9	0	2
000890.SZ	金属制品业	2013-12-31	2014-12-31	74.0281	716.299	63.4225	0.981783	0.109094	2.74306	0.0137	23.3728	21.2836	2.08921	0	21.07	1	0	0	0	0	0	0	0	0
000893.SZ	农副食品加工业	2013-12-31	2014-12-31	3084.93	1547.4	93.2756	0.930613	-0.0467467	1.24217	-1.16	42.2434	51.5743	-9.33089	0	40.22	0	13	4	0	7	16	7	0	5
000895.SZ	农副食品加工业	2013-12-31	2014-12-31	4098.14	2131.56	25.5731	1.53172	1.06804	7.04503	1.8358	35.663	44.5244	-8.86148	0	60.24	0	46	20	0	13	14	7	0	2
000898.SZ	黑色金属冶炼和压延加工业	2013-12-31	2014-12-31	588.008	3447.37	47.2062	0.724443	0.159253	6.61	0.128	68.8827	70.0422	-1.15947	1	67.29	0	3	0	0	0	13	1	3	1
000901.SZ	铁路、船舶、航空航天和其他运输设备制造业	2013-12-31	2014-12-31	807.034	872.833	31.5967	3.00413	0.159648	4.13132	0.12	59.2724	50.8305	8.44189	1	22.77	0	10	9	0	1	11	7	0	4
000902.SZ	化学原料和化学制品制造业	2013-12-31	2014-12-31	3247.62	1923.44	43.712	1.31329	0.464363	4.5419	1.09	12.4588	36.0066	-23.5478	0	48.24	0	42	14	0	13	0	0	0	0
000903.SZ	通用设备制造业	2013-12-31	2014-12-31	21.9579	814.451	44.9199	2.07953	0.12996	4.41804	0.234	35.6016	38.4491	-2.84747	1	33.55	0	20	8	0	7	4	2	0	1
000910.SZ	木材加工和木、竹、藤、棕、草制品业	2013-12-31	2014-12-31	705.447	562.238	62.3737	1.00861	0.174777	4.95098	0.31	59.5335	59.626	-0.0925276	0	47.65	0	28	9	0	9	14	7	0	5
000911.SZ	农副食品加工业	2013-12-31	2014-12-31	849.866	798.77	73.4643	1.20052	0.00572419	3.72135	-1	52.4754	51.1882	1.28716	1	47.71	0	13	8	0	2	0	0	0	0
000912.SZ	化学原料和化学制品制造业	2013-12-31	2014-12-31	272.888	1495.96	90.7888	0.340753	-0.0509822	1.29184	-1.9501	0.521364	0.230512	0.290852	1	39.33	0	0	0	0	0	0	0	0	0
000913.SZ	铁路、船舶、航空航天和其他运输设备制造业	2013-12-31	2014-12-31	298.923	561.349	42.321	1.77224	-0.0367115	4.57236	-0.43	57.6254	60.4817	-2.8563	1	41.45	0	1	0	0	0	1	1	0	0
000915.SZ	医药制造业	2013-12-31	2014-12-31	989.097	1070.94	24.1689	2.42587	1.03251	5.36804	1.21	50.2497	65.8643	-15.6146	1	22.29	0	14	6	0	4	20	9	0	3
000919.SZ	医药制造业	2013-12-31	2014-12-31	827.13	907.25	24.0527	2.62584	0.430687	4.60445	0.3912	20.7875	23.5042	-2.71663	1	45.23	0	15	5	0	10	0	0	0	0
000920.SZ	铁路、船舶、航空航天和其他运输设备制造业	2013-12-31	2014-12-31	1088.34	1183.25	30.574	2.17442	0.736016	2.2423	0.43	44.9257	44.1502	0.775424	1	42.64	0	27	11	0	9	19	9	0	4
000921.SZ	电气机械和器材制造业	2013-12-31	2014-12-31	111.517	356.913	70.2974	0.907435	0.137763	2.54573	0.5	48.0686	51.4475	-3.3789	1	45.07	0	34	6	0	10	79	18	1	15
000922.SZ	电气机械和器材制造业	2013-12-31	2014-12-31	422.005	224.545	44.218	1.94439	0.017267	3.55589	-0.06	22.4224	24.3498	-1.92738	1	22.01	1	2	2	0	0	0	0	0	0
000925.SZ	专用设备制造业	2013-12-31	2014-12-31	50.3483	356.131	73.8767	0.892308	0.0682577	3.015	0.04	63.1858	57.0747	6.11112	0	21.93	0	1	0	0	0	4	2	0	1
000929.SZ	酒、饮料和精制茶制造业	2013-12-31	2014-12-31	1183.05	1202.15	27.7911	2.76044	0.418226	3.68998	0.4194	41.0754	39.5048	1.57068	0	21.31	0	0	0	0	0	1	1	0	0
000930.SZ	化学原料和化学制品制造业	2013-12-31	2014-12-31	1792.98	1148.53	54.7832	0.727614	0.128072	2.9955	0.037	22.7612	21.3163	1.44495	0	20.74	0	0	0	0	0	0	0	0	0
000931.SZ	建筑安装业	2013-12-31	2014-12-31	792.253	914.844	72.4722	1.0544	0.083294	0.930896	0.0204	7.1706	4.92905	2.24155	0	23.43	1	1	0	0	1	1	0	0	0
000932.SZ	黑色金属冶炼和压延加工业	2013-12-31	2014-12-31	444.3	2391.07	79.8889	0.450473	0.0787458	3.38976	0.0247	74.1119	58.2227	15.8893	1	59.906	1	39	7	4	10	46	15	4	11
000933.SZ	有色金属冶炼和压延加工业	2013-12-31	2014-12-31	201.648	2265.38	79.6247	0.500678	0.0633411	3.61207	-0.193	57.5942	58.3118	-0.717586	1	23.68	0	14	5	0	2	23	9	0	0
000935.SZ	非金属矿物制品业	2013-12-31	2014-12-31	606.16	1225.07	27.7294	1.1462	0.349276	3.31999	0.05	0.989336	1.00173	-0.012396	0	48.14	0	1	0	0	0	8	4	3	0
000936.SZ	化学纤维制造业	2013-12-31	2014-12-31	1267.74	1051.67	32.066	1.6006	0.159367	2.94791	0.08	44.2623	42.6461	1.61611	0	43	0	8	7	0	1	9	2	0	5
000938.SZ	计算机、通信和其他电子设备制造业	2013-12-31	2014-12-31	4223.81	237.837	55.0677	1.21905	0.120126	8.63457	0.611	35.1984	49.7704	-14.5721	1	25	0	68	16	1	22	41	14	0	15
000949.SZ	化学纤维制造业	2013-12-31	2014-12-31	905.536	1216.7	46.0909	0.886484	0.227239	2.33947	0.1012	34.616	43.2623	-8.64635	1	33.35	0	5	4	0	0	15	6	0	7
000951.SZ	汽车制造业	2013-12-31	2014-12-31	859.019	2071.13	70.553	1.33556	0.101463	10.503	1.03	66.1293	68.6544	-2.525	0	63.78	0	19	6	0	5	67	18	0	22
000952.SZ	医药制造业	2013-12-31	2014-12-31	541.293	1258.62	68.0596	0.688766	-0.122944	1.97916	-0.869	26.1199	16.973	9.1469	1	15.11	0	0	0	0	0	1	1	0	0
000953.SZ	化学原料和化学制品制造业	2013-12-31	2014-12-31	403.102	1110.64	84.9633	0.665025	0.101148	0.814888	0.061	43.1545	44.5166	-1.36207	1	42.34	0	1	1	0	0	0	0	0	0
000955.SZ	纺织业	2013-12-31	2014-12-31	319.236	1229.99	29.5926	1.57424	0.182659	1.25842	0.01	11.5316	21.688	-10.1564	0	18.03	1	0	0	0	0	0	0	0	0
000957.SZ	汽车制造业	2013-12-31	2014-12-31	186.006	341.156	74.6473	0.984766	0.124902	4.45941	1.17	32.2505	36.5442	-4.29365	1	21.72	0	34	9	0	6	8	4	0	1
000959.SZ	黑色金属冶炼和压延加工业	2013-12-31	2014-12-31	9.87295	5116.63	61.1595	0.228185	0.0659914	4.45212	0.0118	3.01845	7.00769	-3.98924	1	79.38	0	1	0	0	0	0	0	0	0
000960.SZ	有色金属冶炼和压延加工业	2013-12-31	2014-12-31	1399.88	2062.9	68.4656	0.810646	0.0927929	6.14259	0.03	64.3352	47.4188	16.9164	1	39.77	0	39	14	1	8	35	13	0	5
000962.SZ	有色金属冶炼和压延加工业	2013-12-31	2014-12-31	565.451	906.583	49.225	1.29547	-0.0297858	4.72877	-0.7637	49.7892	46.1348	3.65441	1	45.8	0	1	1	0	0	2	1	0	1
000967.SZ	电气机械和器材制造业	2013-12-31	2014-12-31	903.399	360.577	42.5011	1.51115	0.180763	4.52936	0.22	34.4426	40.7314	-6.28886	0	39.08	0	1	0	0	1	0	0	0	0
000969.SZ	金属制品业	2013-12-31	2014-12-31	136.903	544.946	43.2293	1.74336	0.044465	3.55945	-0.2201	43.3464	43.7039	-0.357517	1	40.78	0	24	10	0	5	27	12	0	3
000970.SZ	计算机、通信和其他电子设备制造业	2013-12-31	2014-12-31	271.137	363.271	18.8772	4.15671	0.527777	3.48365	0.28	42.5465	46.7355	-4.18896	1	23.17	0	101	20	0	30	14	9	0	2
000972.SZ	农副食品加工业	2013-12-31	2014-12-31	412.406	1125.02	61.0579	0.800139	0.197157	1.07211	0.0146	47.0107	35.0717	11.939	1	15.46	0	1	0	0	0	0	0	0	0
000973.SZ	橡胶和塑料制品业	2013-12-31	2014-12-31	926.15	1074.49	57.0254	1.68638	0.12146	2.04561	0.08	10.2055	11.6965	-1.49101	1	25.9	0	7	2	0	1	14	1	0	11
000977.SZ	计算机、通信和其他电子设备制造业	2013-12-31	2014-12-31	1186.59	380.1	60.74	1.33935	0.152448	4.86681	0.7153	44.2837	65.5563	-21.2726	0	42.59	0	14	5	0	1	23	5	0	10
000980.SZ	汽车制造业	2013-12-31	2014-12-31	87.7262	721.954	30.3187	2.54139	0.16116	3.82215	0.08	21.3598	34.0195	-12.6597	0	19.99	1	1	0	0	0	0	0	0	0
000981.SZ	房地产业	2013-12-31	2014-12-31	387.774	1395.29	81.1541	1.59198	0.0516086	5.51472	0.71	90.4793	2.55467	87.9246	0	89.41	0	12	5	0	3	0	0	0	0
000985.SZ	化学原料和化学制品制造业	2013-12-31	2014-12-31	3615.13	1265.82	20.966	1.81379	0.404948	3.87171	0.11	67.4191	67.0569	0.36216	1	39.34	0	0	0	0	0	0	0	0	0
000988.SZ	计算机、通信和其他电子设备制造业	2013-12-31	2014-12-31	113.647	420.995	38.4425	1.6519	0.200752	3.16528	0.19	47.6756	42.0417	5.63385	1	32.36	0	114	30	0	35	21	8	0	6
000990.SZ	化学原料和化学制品制造业	2013-12-31	2014-12-31	1254.55	420.727	40.2611	1.42882	0.141054	5.98014	0.229	43.2135	49.4904	-6.27687	1	38.01	0	2	2	0	0	1	0	0	0
000995.SZ	酒、饮料和精制茶制造业	2013-12-31	2014-12-31	261.62	1231.45	76.2784	0.696077	-0.0432049	0.662931	-0.22	42.7139	37.417	5.29692	0	19.6	0	2	1	0	0	2	2	0	0
000999.SZ	医药制造业	2013-12-31	2014-12-31	633.076	813.103	34.4205	1.91807	0.414291	6.90565	1.06	75.492	77.7906	-2.29859	1	63.59	0	47	15	1	11	52	10	1	22
001696.SZ	铁路、船舶、航空航天和其他运输设备制造业	2013-12-31	2014-12-31	1002.11	638.757	36.3326	3.09001	0.301914	2.87844	0.33	28.1145	22.5757	5.53883	0	20.1	0	12	11	0	0	14	6	0	2
002001.SZ	医药制造业	2013-12-31	2014-12-31	59.4691	604.893	23.111	2.70524	0.652041	6.44232	0.74	63.2154	69.9433	-6.72796	0	56.36	0	26	11	0	8	54	15	1	14
002003.SZ	纺织服装、服饰业	2013-12-31	2014-12-31	1419.61	1107.07	15.1311	2.89358	1.31634	5.25911	0.7	36.5452	38.0342	-1.48901	0	30.84	0	20	7	0	7	9	8	0	0
002004.SZ	化学原料和化学制品制造业	2013-12-31	2014-12-31	33.1025	462.563	57.7545	1.18566	0.114581	8.25223	0.67	18.7821	24.6645	-5.88235	0	14.81	1	86	24	0	32	37	11	0	19
002006.SZ	专用设备制造业	2013-12-31	2014-12-31	379.874	1068.43	48.86	1.41394	0.173365	1.86496	0.03	34.292	36.3041	-2.01204	0	30	0	20	10	0	5	39	13	0	9
002007.SZ	医药制造业	2013-12-31	2014-12-31	387.384	1120.46	3.54668	18.747	5.40188	5.85301	0.9266	64.1935	67.1675	-2.97398	0	17.67	1	15	5	0	4	11	5	0	2
002008.SZ	专用设备制造业	2013-12-31	2014-12-31	490.378	278.272	39.9683	1.75018	0.365423	3.906	0.67	27.0561	44.8027	-17.7466	0	17.82	1	24	12	0	2	8	5	0	1
002009.SZ	通用设备制造业	2013-12-31	2014-12-31	76.7765	320.146	58.9513	1.2601	0.108678	4.44185	0.3	44.3262	1.52952	42.7966	0	17.65	0	40	13	0	14	33	11	0	15
002011.SZ	通用设备制造业	2013-12-31	2014-12-31	614.996	116.172	66.0421	0.892054	0.0824174	4.14301	0.15	49.0463	62.4089	-13.3626	0	32.05	0	41	18	1	13	44	15	0	14
002012.SZ	造纸和纸制品业	2013-12-31	2014-12-31	547.674	1060.47	21.5853	2.33345	0.45966	2.48258	0.09	21.4374	25.0953	-3.65798	0	17.59	0	4	1	0	0	2	1	0	0
002014.SZ	橡胶和塑料制品业	2013-12-31	2014-12-31	1021.19	979.218	20.6241	3.38457	0.57673	4.72146	0.47	48.6723	55.7234	-7.05114	0	28.3	0	12	6	0	5	12	6	0	4
002017.SZ	计算机、通信和其他电子设备制造业	2013-12-31	2014-12-31	1280.71	1056.7	51.9783	1.82161	0.139989	2.62911	0.1998	50.1069	55.588	-5.48109	1	29.11	1	15	9	0	3	27	10	0	7
002019.SZ	医药制造业	2013-12-31	2014-12-31	905.18	875.807	23.7268	1.61778	0.408165	5.778	0.87	20.2041	50.9644	-30.7603	0	47.26	1	8	5	0	3	3	1	0	0
002020.SZ	医药制造业	2013-12-31	2014-12-31	1136.88	1094.44	32.263	1.88668	0.26471	4.8823	0.397	19.2172	21.4755	-2.25834	0	21.08	0	71	19	0	24	50	13	0	19
002021.SZ	专用设备制造业	2013-12-31	2014-12-31	189.464	933.405	62.182	1.25281	0.045259	2.07901	0.005	20.3315	22.1442	-1.81269	0	17.45	1	6	5	0	0	3	1	0	1
002022.SZ	医药制造业	2013-12-31	2014-12-31	1333.47	1028.41	11.2934	6.08307	2.33745	2.55291	0.5931	13.2995	29.0639	-15.7644	0	15.35	0	118	21	1	41	18	10	0	6
002023.SZ	铁路、船舶、航空航天和其他运输设备制造业	2013-12-31	2014-12-31	40.5086	907.151	41.691	3.80381	0.235195	4.9419	0.47	24.6747	25.6118	-0.937125	0	18.99	0	12	5	0	6	18	7	0	7
002025.SZ	计算机、通信和其他电子设备制造业	2013-12-31	2014-12-31	97.2363	609.835	24.64	3.81592	0.445874	5.40647	0.62	50.1959	51.4197	-1.22387	1	41.65	0	26	9	0	12	5	2	0	2
002026.SZ	金属制品业	2013-12-31	2014-12-31	751.891	1000.09	20.8234	3.22067	0.348448	4.4376	0.34	32.2467	48.4465	-16.1998	0	22.39	0	62	20	1	5	1	1	0	0
002028.SZ	电气机械和器材制造业	2013-12-31	2014-12-31	730.966	647.041	30.6745	2.72168	0.378437	5.74331	0.74	2.67945	10.8848	-8.20538	0	18.36	1	38	12	0	13	78	20	0	28
002029.SZ	纺织服装、服饰业	2013-12-31	2014-12-31	479.867	928.039	29.3625	2.64202	0.238698	6.3715	0.38	50.1369	56.1834	-6.04651	0	34.29	0	15	7	0	6	13	7	0	3
002030.SZ	医药制造业	2013-12-31	2014-12-31	647.656	673.996	42.4825	1.62563	0.386724	1.55066	0.28	43.753	42.2703	1.48266	1	20.17	0	94	28	1	34	75	27	0	24
002031.SZ	专用设备制造业	2013-12-31	2014-12-31	67.2531	804.108	27.5005	2.67529	0.312126	5.1096	0.3222	25.3162	27.842	-2.52587	0	15.06	0	22	10	0	3	22	8	0	7
002032.SZ	金属制品业	2013-12-31	2014-12-31	1780.92	345.483	35.4983	2.2561	0.419865	5.97625	1.088	46.2512	44.6281	1.62306	0	71.44	0	1	0	0	0	7	2	0	1
002035.SZ	电气机械和器材制造业	2013-12-31	2014-12-31	1941.31	979.299	43.0705	1.43503	0.349739	4.07508	0.78	42.989	39.9666	3.02241	0	20.76	0	50	14	0	20	76	25	1	31
002036.SZ	纺织服装、服饰业	2013-12-31	2014-12-31	706.039	1125.13	13.6371	3.83522	0.467593	2.34507	0.06	33.3001	30.9021	2.39808	0	30.08	1	0	0	0	0	0	0	0	0
002037.SZ	化学原料和化学制品制造业	2013-12-31	2014-12-31	1298.94	776.719	70.8508	0.921144	0.106611	5.92432	0.67	45.7684	54.8717	-9.10333	1	30.26	0	23	6	0	13	14	6	0	4
002038.SZ	医药制造业	2013-12-31	2014-12-31	125.135	591.219	4.15548	19.7262	5.95592	6.89069	1.52	31.7764	50.3035	-18.5271	0	22.54	1	28	6	0	9	47	21	0	19
002042.SZ	纺织业	2013-12-31	2014-12-31	624.299	815.306	60.8436	1.16765	0.131009	4.07383	0.2	66.0148	63.5131	2.50169	0	42.47	0	11	3	0	5	43	23	0	12
002043.SZ	木材加工和木、竹、藤、棕、草制品业	2013-12-31	2014-12-31	2224.65	1185.58	24.2352	3.44207	0.298708	1.64924	0.09	37.7696	31.9911	5.77847	0	33.27	0	18	11	0	5	3	1	0	2
002045.SZ	计算机、通信和其他电子设备制造业	2013-12-31	2014-12-31	679.923	698.105	48.7681	1.37905	0.161692	3.10509	0.22	22.5847	26.7119	-4.1272	0	21.88	0	20	7	0	7	25	10	0	7
002046.SZ	通用设备制造业	2013-12-31	2014-12-31	208.219	1051.45	39.8295	1.64133	0.0983033	4.02177	0.06	44.6652	40.8603	3.80496	1	41.07	0	3	2	1	0	7	4	0	2
002048.SZ	汽车制造业	2013-12-31	2014-12-31	430.378	31.7066	43.5189	1.44135	0.330682	8.10297	0.99	24.2998	17.2008	7.09902	0	16.97	0	57	18	0	20	20	6	0	9
002049.SZ	计算机、通信和其他电子设备制造业	2013-12-31	2014-12-31	62.2253	724.728	24.7899	4.59781	0.448164	4.31167	0.5016	7.7591	13.0715	-5.31242	1	41.38	0	54	20	0	9	68	31	0	16
002050.SZ	通用设备制造业	2013-12-31	2014-12-31	372.984	494.753	49.4156	1.39789	0.263196	4.56896	0.63	61.9015	66.5314	-4.62993	0	49.82	0	31	13	0	8	57	19	0	16
002053.SZ	化学原料和化学制品制造业	2013-12-31	2014-12-31	798.234	1304.65	74.286	0.373771	0.119501	4.89575	0.2993	59.4274	48.047	11.3804	1	40.59	0	5	3	0	1	8	1	0	3
002054.SZ	化学原料和化学制品制造业	2013-12-31	2014-12-31	430.358	961.905	30.7856	2.00514	0.265276	4.91737	0.3	26.5551	20.9843	5.57076	0	21.8	0	22	11	0	7	10	6	0	2
002055.SZ	计算机、通信和其他电子设备制造业	2013-12-31	2014-12-31	465.228	470.148	57.6913	1.2718	0.133536	3.30243	0.2379	47.8253	50.9172	-3.0919	0	33.72	0	59	16	0	18	0	0	0	0
002056.SZ	电气机械和器材制造业	2013-12-31	2014-12-31	809.987	803.541	31.0448	3.07673	0.479732	8.01689	0.93	58.9516	58.0069	0.944725	0	55.74	1	26	7	0	9	45	13	0	16
002057.SZ	化学原料和化学制品制造业	2013-12-31	2014-12-31	584.253	1087.12	18.3473	4.00458	0.299728	2.49124	0.0978	34.7241	36.5142	-1.79003	1	25.94	0	1	1	0	0	0	0	0	0
002058.SZ	仪器仪表制造业	2013-12-31	2014-12-31	500.212	1175.96	15.6569	5.21339	0.402657	1.36909	0.04	27.4965	29.2964	-1.79989	0	12.3	0	5	4	0	1	3	1	0	0
002064.SZ	化学纤维制造业	2013-12-31	2014-12-31	679.386	985.073	29.1169	2.29506	0.508632	3.74764	0.53	29.3209	45.2436	-15.9227	0	29.66	0	4	2	0	0	29	12	0	10
002066.SZ	非金属矿物制品业	2013-12-31	2014-12-31	262.687	419.346	70.9461	1.00837	0.10251	1.94686	0.029	48.4268	50.1159	-1.68912	1	44.67	0	13	8	0	3	0	0	0	0
002067.SZ	造纸和纸制品业	2013-12-31	2014-12-31	647.265	899.698	48.2303	1.34951	0.105347	2.66969	0.01	0.00860469	4.29482	-4.28622	0	16.26	0	1	0	0	0	18	5	0	7
002068.SZ	化学原料和化学制品制造业	2013-12-31	2014-12-31	340.473	355.528	77.9175	0.724281	0.109544	2.88131	0.2	58.4104	46.2873	12.1231	1	43.44	0	1	0	0	1	4	2	0	0
002073.SZ	专用设备制造业	2013-12-31	2014-12-31	1528.33	664.663	55.6509	1.26913	0.0986265	4.69307	0.26	15.1538	14.7022	0.451588	0	19.5	0	19	8	0	4	27	11	0	9
002074.SZ	电气机械和器材制造业	2013-12-31	2014-12-31	579.279	810.456	58.7327	1.1085	0.142987	1.95378	0.15	13.3433	7.54358	5.79976	0	12.77	0	0	0	0	0	0	0	0	0
002075.SZ	黑色金属冶炼和压延加工业	2013-12-31	2014-12-31	1312.6	1315.97	41.0101	1.01217	0.242952	1.51533	0.0223	78.4196	78.7064	-0.286788	0	75	0	16	6	1	2	0	0	0	0
002076.SZ	电气机械和器材制造业	2013-12-31	2014-12-31	1632.78	1078.2	31.3759	2.16288	0.201653	2.23603	0.0937	0.851465	1.47894	-0.627473	0	39.66	1	3	2	0	1	0	0	0	0
002077.SZ	房地产业	2013-12-31	2014-12-31	1353.28	512.586	80.4761	1.17969	0.0892365	3.76097	0.15	53.4502	54.7527	-1.30248	1	50.07	0	0	0	0	0	0	0	0	0
002078.SZ	造纸和纸制品业	2013-12-31	2014-12-31	731.683	1178.82	64.2497	0.622795	0.184395	2.35858	0.2	53.9492	67.5683	-13.6191	0	65.16	1	9	2	0	3	23	5	0	14
002079.SZ	计算机、通信和其他电子设备制造业	2013-12-31	2014-12-31	609.13	1081.1	13.1129	4.91824	0.523309	1.74693	0.058	47.5328	54.7274	-7.19461	0	34.82	1	43	15	0	10	28	9	0	13
002080.SZ	非金属矿物制品业	2013-12-31	2014-12-31	553.99	79.9088	65.9113	1.0518	0.113047	6.31351	0.3805	71.2577	76.1758	-4.91811	1	54.32	0	11	3	0	4	84	19	1	30
002082.SZ	有色金属冶炼和压延加工业	2013-12-31	2014-12-31	12559.9	1127.22	16.4208	4.23911	0.774459	5.40227	0.45	5.5776	5.30773	0.269874	0	18.88	0	4	3	0	0	2	2	0	0
002083.SZ	纺织业	2013-12-31	2014-12-31	896.466	1110.48	64.3289	0.861897	0.126991	3.04877	0.08	29.0276	29.2475	-0.219871	0	24.65	0	0	0	0	0	5	2	0	1
002084.SZ	金属制品业	2013-12-31	2014-12-31	1249.55	896.261	50.9862	1.30965	0.164251	1.96388	0.1	49.4562	62.4728	-13.0166	0	28.84	0	38	12	0	15	26	7	0	5
002085.SZ	汽车制造业	2013-12-31	2014-12-31	1007.43	333.357	52.4391	1.29299	0.326913	5.01751	1.12	69.8805	14.2959	55.5846	0	53.38	0	40	15	0	13	6	2	0	3
002088.SZ	非金属矿物制品业	2013-12-31	2014-12-31	414.576	766.039	20.5105	2.6788	0.451949	6.70322	0.34	36.3446	33.0962	3.24846	1	33.03	0	0	0	0	0	2	2	0	0
002090.SZ	电气机械和器材制造业	2013-12-31	2014-12-31	535.512	712.507	51.4986	1.63281	0.210897	3.46939	0.5234	54.4318	49.1717	5.26011	0	46.63	0	79	32	0	33	27	11	0	12
002094.SZ	化学原料和化学制品制造业	2013-12-31	2014-12-31	2197.08	936.957	48.4528	1.76088	0.157091	1.95865	0.15	53.4688	44.3832	9.08555	0	27.03	0	55	19	0	18	1	1	0	0
002096.SZ	化学原料和化学制品制造业	2013-12-31	2014-12-31	1014.21	1135.21	32.0496	1.2538	0.368927	5.40175	0.53	48.3628	49.6939	-1.33117	1	46.62	0	4	2	0	2	1	1	0	0
002097.SZ	专用设备制造业	2013-12-31	2014-12-31	1278.93	479.9	62.0472	1.20137	0.0613334	4.79949	0.0143	2.34232	9.06362	-6.72129	0	21.71	1	0	0	0	0	5	3	0	0
002098.SZ	其他制造业	2013-12-31	2014-12-31	985.68	1026.03	50.1184	0.878922	0.266914	4.43233	0.5	62.9797	57.7024	5.2773	0	35.82	1	23	8	0	7	5	3	0	0
002099.SZ	医药制造业	2013-12-31	2014-12-31	648.113	1043.33	23.7252	1.54573	0.239922	4.4041	0.14	2.34936	5.82542	-3.47606	0	39.83	1	48	14	1	8	18	8	0	5
002100.SZ	农副食品加工业	2013-12-31	2014-12-31	2246.89	1231.06	37.8942	1.47151	0.313025	4.26146	0.48	51.0479	59.2518	-8.20396	1	33.75	0	10	4	0	6	9	3	0	4
002101.SZ	汽车制造业	2013-12-31	2014-12-31	389.521	652.745	47.1359	1.17203	0.243021	7.03907	0.62	53.2968	39.5245	13.7723	1	16.72	0	34	12	0	12	6	3	0	0
002102.SZ	非金属矿物制品业	2013-12-31	2014-12-31	1654.67	995.049	53.8907	0.712609	0.0577087	3.23075	0.01	6.59098	6.68831	-0.0973315	0	15.02	0	13	3	0	4	0	0	0	0
002104.SZ	计算机、通信和其他电子设备制造业	2013-12-31	2014-12-31	1864.75	1128.53	20.9793	3.59968	1.05833	1.75439	0.41	8.24828	10.8444	-2.5961	0	22.25	0	4	1	0	1	2	2	0	0
002105.SZ	铁路、船舶、航空航天和其他运输设备制造业	2013-12-31	2014-12-31	1372.2	909.284	59.8889	1.03604	0.118599	1.5645	0.015	57.054	57.9169	-0.862824	0	41.93	0	54	15	0	18	1	1	0	0
002106.SZ	计算机、通信和其他电子设备制造业	2013-12-31	2014-12-31	134.958	716.01	20.2393	3.47856	0.171381	5.74614	0.02	35.0572	36.8547	-1.79747	1	20.84	0	64	17	0	5	141	37	1	42
002107.SZ	医药制造业	2013-12-31	2014-12-31	663.437	1191.68	5.51774	13.2748	1.15459	3.85257	0.22	1.26647	4.05549	-2.78902	0	50.27	0	0	0	0	0	0	0	0	0
002108.SZ	橡胶和塑料制品业	2013-12-31	2014-12-31	875.143	771.496	35.4125	1.9961	0.365238	4.38758	0.49	42.6457	48.2402	-5.59449	0	30.25	0	35	19	0	5	18	10	0	5
002109.SZ	化学原料和化学制品制造业	2013-12-31	2014-12-31	602.914	1262.65	39.7828	0.671187	-0.0677856	3.23768	-0.42	43.2493	44.0159	-0.766549	1	41.38	0	0	0	0	0	2	1	0	1
002110.SZ	黑色金属冶炼和压延加工业	2013-12-31	2014-12-31	2903.49	1487.51	67.7343	0.737591	0.128889	4.84973	0.06	77.1091	78.0795	-0.970425	1	68.89	0	7	2	0	1	2	0	0	1
002111.SZ	专用设备制造业	2013-12-31	2014-12-31	310.467	722.231	49.9516	1.45066	0.14753	4.08141	0.36	47.3097	44.625	2.68472	0	34.15	0	23	9	0	8	22	10	0	6
002112.SZ	电气机械和器材制造业	2013-12-31	2014-12-31	1062.93	719.353	63.026	1.23443	0.0752368	2.36488	0.08	20.6887	27.9169	-7.22826	1	15.26	0	2	1	0	0	0	0	0	0
002114.SZ	有色金属冶炼和压延加工业	2013-12-31	2014-12-31	887.889	1238.94	48.3068	0.494195	0.185213	2.92936	0.1	1.15257	0.192103	0.960471	1	35.9025	1	0	0	0	0	0	0	0	0
002117.SZ	印刷和记录媒介复制业	2013-12-31	2014-12-31	1096.62	1157.88	24.8698	2.36679	0.631347	3.58006	0.46	60.9664	69.3355	-8.36909	0	25.15	0	45	19	0	12	67	18	0	27
002119.SZ	计算机、通信和其他电子设备制造业	2013-12-31	2014-12-31	1204.95	1005.84	51.7071	1.04895	0.137	3.44336	0.01	40.5037	32.6078	7.89594	0	19.72	0	6	4	0	0	1	1	0	0
002121.SZ	仪器仪表制造业	2013-12-31	2014-12-31	394.137	72.7084	68.4244	0.961902	0.086396	3.62732	0.3169	14.5322	7.16637	7.36585	0	42.12	1	35	13	0	7	13	7	0	6
002122.SZ	通用设备制造业	2013-12-31	2014-12-31	756.825	355.553	33.6168	2.55495	0.15148	3.98354	0.03	45.0345	20.0366	24.9979	0	42.86	0	0	0	0	0	0	0	0	0
002125.SZ	化学原料和化学制品制造业	2013-12-31	2014-12-31	893.275	1096.22	79.6821	0.601951	0.0285745	1.88991	-0.44	47.4741	45.5571	1.91694	1	46.76	0	3	1	0	2	0	0	0	0
002126.SZ	汽车制造业	2013-12-31	2014-12-31	23.1588	654.472	53.4978	1.44443	0.175454	4.55507	0.46	24.7684	23.6295	1.13897	0	12.28	0	42	11	0	14	22	7	0	11
002129.SZ	电气机械和器材制造业	2013-12-31	2014-12-31	600.763	600.439	52.6772	1.47946	0.117967	6.27266	0.1436	41.7837	56.6604	-14.8766	1	33.71	0	35	10	0	2	40	13	0	10
002130.SZ	计算机、通信和其他电子设备制造业	2013-12-31	2014-12-31	784.241	798.943	54.91	0.703241	0.185949	2.07512	0.24	0.0208968	0.0868374	-0.0659406	0	42.01	0	50	12	0	13	3	1	0	1
002132.SZ	金属制品业	2013-12-31	2014-12-31	530.183	770.289	64.0321	0.99084	0.111874	2.20424	0.08	3.97482	3.93204	0.0427809	0	34.76	0	1	0	0	0	4	2	0	1
002134.SZ	计算机、通信和其他电子设备制造业	2013-12-31	2014-12-31	741.589	1084.81	30.0588	1.72458	0.266194	2.32118	0.04	49.0266	49.7405	-0.713906	1	25.35	0	0	0	0	0	0	0	0	0
002135.SZ	土木工程建筑业	2013-12-31	2014-12-31	979.132	785.986	74.9912	1.05209	0.0399338	2.48941	0.09	39.8825	41.1111	-1.22866	0	29.07	0	2	1	0	0	4	2	0	2
002136.SZ	化学原料和化学制品制造业	2013-12-31	2014-12-31	372.157	1262.04	42.8029	0.766346	0.156999	2.76532	0.0151	42.2235	36.0676	6.15593	1	30.91	0	1	1	0	0	6	4	0	2
002137.SZ	计算机、通信和其他电子设备制造业	2013-12-31	2014-12-31	917.419	1071.08	23.2795	2.35746	0.194613	1.08518	0.0311	50.3398	58.5525	-8.21262	0	47.24	0	11	5	0	5	16	7	0	2
002138.SZ	计算机、通信和其他电子设备制造业	2013-12-31	2014-12-31	432.996	933.02	23.0533	1.77159	0.582165	5.70743	0.6	41.1637	57.5448	-16.381	0	25.2	0	115	31	1	20	105	30	0	34
002139.SZ	电气机械和器材制造业	2013-12-31	2014-12-31	1608.56	909.04	43.2069	1.56813	0.259337	2.53672	0.3	6.20935	4.86887	1.34047	0	28.08	1	125	26	1	40	34	12	0	15
002144.SZ	纺织业	2013-12-31	2014-12-31	332.729	1123.53	21.5098	1.83465	0.333058	9.72566	0.66	1.34268	9.21949	-7.87681	0	21.36	0	38	12	0	14	23	9	0	7
002145.SZ	化学原料和化学制品制造业	2013-12-31	2014-12-31	345.475	1029.63	59.2381	0.658471	0.101772	3.51776	0.07	5.49042	2.47375	3.01667	0	26.92	1	4	3	0	0	28	5	0	16
002149.SZ	有色金属冶炼和压延加工业	2013-12-31	2014-12-31	221.798	1008.82	62.709	1.06379	0.113225	5.03704	0.03	63.1461	63.5985	-0.452455	1	36.47	0	8	2	0	3	11	2	0	2
002150.SZ	金属制品业	2013-12-31	2014-12-31	1618.16	1017.18	33.7644	1.8599	0.370839	2.31547	0.23	68.8495	65.9791	2.87043	0	41.9	1	3	1	0	0	3	2	0	0
002151.SZ	计算机、通信和其他电子设备制造业	2013-12-31	2014-12-31	503.96	840.525	29.5039	2.61032	0.253132	5.01178	0.13	2.30053	1.48097	0.819565	0	48.16	0	31	13	1	11	9	3	0	4
002152.SZ	通用设备制造业	2013-12-31	2014-12-31	411.348	704.363	34.8761	2.56667	0.416237	4.62513	0.9	69.1322	73.6952	-4.56302	1	47.7	0	100	26	1	25	74	25	0	30
002154.SZ	纺织服装、服饰业	2013-12-31	2014-12-31	366.279	800.802	37.3062	2.43977	0.226622	4.65275	0.23	13.2635	40.7804	-27.5168	0	10.3	0	37	14	0	7	12	6	0	3
002156.SZ	计算机、通信和其他电子设备制造业	2013-12-31	2014-12-31	417.141	1038.85	40.216	1.13112	0.286719	3.63842	0.19	64.3726	65.4268	-1.05416	0	36.93	0	32	14	1	5	14	6	0	6
002158.SZ	通用设备制造业	2013-12-31	2014-12-31	743.965	1077.35	23.5002	3.03251	0.869907	3.66462	0.6948	74.9406	76.5787	-1.63813	0	36.81	1	93	21	1	31	23	10	0	9
002160.SZ	有色金属冶炼和压延加工业	2013-12-31	2014-12-31	1211.88	942.31	68.3788	0.690462	0.0661897	2.183	0.06	32.0975	41.5418	-9.44432	0	38.44	1	0	0	0	0	0	0	0	0
002161.SZ	计算机、通信和其他电子设备制造业	2013-12-31	2014-12-31	224.273	876.732	12.3152	3.95784	0.470315	1.96181	0.062	4.18074	2.63439	1.54635	0	25.19	0	0	0	0	0	3	3	0	0
002162.SZ	非金属矿物制品业	2013-12-31	2014-12-31	637.686	1117.7	63.4306	0.672755	0.110711	1.84179	0.033	57.4242	57.4806	-0.0563986	0	49.62	0	40	17	0	7	10	3	0	1
002164.SZ	通用设备制造业	2013-12-31	2014-12-31	186.181	932.33	39.2298	1.1585	0.208325	2.49678	0.05	41.3264	44.1269	-2.80046	0	33.32	1	0	0	0	0	0	0	0	0
002165.SZ	化学原料和化学制品制造业	2013-12-31	2014-12-31	1018.52	974.837	41.9675	1.3724	0.28069	1.86725	0.17	34.2332	38.5752	-4.34192	0	24.2	0	18	14	0	1	14	8	0	3
002166.SZ	医药制造业	2013-12-31	2014-12-31	242.926	1187.86	84.0653	0.969723	0.0712911	1.84467	0.32	0.414649	0	0.414649	0	19.77	1	0	0	0	0	6	0	0	0
002167.SZ	化学原料和化学制品制造业	2013-12-31	2014-12-31	196.459	809.915	53.6617	1.09602	0.118797	3.20743	0.01	5.21359	3.11746	2.09613	1	15.66	0	47	18	0	15	11	6	0	2
002168.SZ	电气机械和器材制造业	2013-12-31	2014-12-31	310.683	1131.2	20.4816	3.60585	-0.23689	1.37838	-0.12	4.57876	2.38383	2.19493	0	12.34	0	25	11	0	12	9	3	0	0
002169.SZ	电气机械和器材制造业	2013-12-31	2014-12-31	165.243	707.459	56.9541	1.37235	0.15199	2.23726	0.1567	36.6995	24.9906	11.7089	0	22.9	0	51	15	0	24	17	9	0	6
002170.SZ	化学原料和化学制品制造业	2013-12-31	2014-12-31	1413.75	1206.49	48.8893	1.02751	0.173329	1.8489	0.2186	38.5528	23.0833	15.4695	0	28.3	1	31	10	0	16	13	6	0	6
002171.SZ	有色金属冶炼和压延加工业	2013-12-31	2014-12-31	5714.78	1330.03	46.0157	1.43884	0.221063	2.75388	0.13	44.7817	50.1683	-5.38664	0	52.72	1	4	2	0	2	0	0	0	0
002175.SZ	仪器仪表制造业	2013-12-31	2014-12-31	272.311	1123.07	28.2595	2.09413	0.200743	5.57087	0.1633	12.9049	1.85716	11.0477	0	15.09	0	1	0	0	0	0	0	0	0
002177.SZ	专用设备制造业	2013-12-31	2014-12-31	412.617	914.924	13.1493	5.27573	0.923729	2.11399	0.17	0.711895	0.439324	0.272571	0	28.61	1	21	10	0	8	6	3	0	2
002179.SZ	计算机、通信和其他电子设备制造业	2013-12-31	2014-12-31	993.961	258.226	47.3781	2.32692	0.198136	6.1728	0.73	66.4329	68.4888	-2.05586	1	41.57	1	66	24	0	23	17	7	0	4
002180.SZ	电气机械和器材制造业	2013-12-31	2014-12-31	547.424	1117.83	13.021	8.00078	2.76336	1.333	0.59	4.00033	1.65609	2.34424	0	66	0	2	0	0	1	1	0	0	0
002182.SZ	有色金属冶炼和压延加工业	2013-12-31	2014-12-31	1829.47	899.31	59.3255	0.874785	0.143898	3.16984	0.096	9.61702	1.79942	7.81759	0	30.01	1	26	13	0	9	33	12	0	13
002184.SZ	电气机械和器材制造业	2013-12-31	2014-12-31	1315.16	680.92	42.8429	1.84768	0.176361	3.4922	0.252	14.7172	3.63889	11.0783	0	23.5886	0	36	14	0	10	27	9	0	10
002185.SZ	计算机、通信和其他电子设备制造业	2013-12-31	2014-12-31	281.141	990.818	39.2776	1.26409	0.398875	3.45356	0.4483	49.0289	60.6976	-11.6686	0	32.25	0	1	0	0	0	2	1	0	0
002189.SZ	计算机、通信和其他电子设备制造业	2013-12-31	2014-12-31	931.18	1046.71	33.061	2.35673	0.26293	2.56274	0.07	57.9331	56.2569	1.67619	1	38.99	0	62	23	0	20	0	0	0	0
002190.SZ	专用设备制造业	2013-12-31	2014-12-31	183.664	799.701	30.2314	2.73092	0.139143	4.71778	0.12	55.3571	57.4559	-2.09882	1	51.33	0	4	2	0	0	19	12	0	3
002191.SZ	印刷和记录媒介复制业	2013-12-31	2014-12-31	357.915	926.655	23.7356	1.8881	0.750393	5.28116	0.89	46.1106	55.4883	-9.37769	0	32.78	0	185	38	0	59	71	18	0	30
002193.SZ	纺织业	2013-12-31	2014-12-31	155.063	920.31	64.0709	1.08979	0.0723461	4.19117	-0.01	53.5446	59.2104	-5.66589	0	26.29	0	0	0	0	0	0	0	0	0
002194.SZ	计算机、通信和其他电子设备制造业	2013-12-31	2014-12-31	571.334	768.346	20.7128	3.85996	0.37905	3.63935	0.25	0.360326	0.392145	-0.0318183	0	29.8	0	16	9	0	2	33	15	0	14
002196.SZ	专用设备制造业	2013-12-31	2014-12-31	681.588	1056.67	35.7469	1.70837	0.0956834	4.72065	0.07	20.6486	13.9788	6.66973	0	17.37	0	0	0	0	0	0	0	0	0
002198.SZ	医药制造业	2013-12-31	2014-12-31	140.644	1086.41	16.6078	2.21597	0.655274	1.70114	0.1451	1.0578	0.460208	0.59759	0	13.6	0	6	4	0	0	5	0	0	0
002199.SZ	计算机、通信和其他电子设备制造业	2013-12-31	2014-12-31	255.088	1224.91	55.8682	0.729699	-0.0288658	2.94682	-0.74	0.970853	0.957097	0.0137561	0	14.8	0	12	6	0	3	29	12	0	9
002201.SZ	非金属矿物制品业	2013-12-31	2014-12-31	672.65	1021.59	73.8956	0.981617	0.0841733	1.87354	0.05	53.8096	50.5869	3.22274	0	50.05	1	10	9	0	1	1	1	0	0
002202.SZ	通用设备制造业	2013-12-31	2014-12-31	10164.8	8536.22	66.7368	1.25875	0.100436	5.48054	0.679	40.0455	39.6756	0.369883	0	18.5	0	71	22	5	7	105	33	10	12
002203.SZ	有色金属冶炼和压延加工业	2013-12-31	2014-12-31	2268.52	323.789	60.5384	0.97951	0.136231	2.09449	0.2919	68.9515	72.6407	-3.68915	0	45.75	0	13	7	0	4	25	12	1	5
002204.SZ	专用设备制造业	2013-12-31	2014-12-31	6193.89	5424.66	65.1218	1.24168	0.0347892	6.73544	0.02	35.4324	37.0611	-1.62866	1	61.46	0	1	1	0	0	3	1	0	0
002205.SZ	非金属矿物制品业	2013-12-31	2014-12-31	251.619	671.587	40.8358	2.20436	0.253484	8.4046	0.58	36.8342	40.0442	-3.20995	1	30.21	0	1	0	0	0	1	1	0	0
002206.SZ	化学纤维制造业	2013-12-31	2014-12-31	787.318	980.536	38.74	1.23164	0.250682	4.55194	0.32	18.4431	21.3529	-2.90985	0	25.4	0	46	19	0	14	45	12	0	21
002209.SZ	专用设备制造业	2013-12-31	2014-12-31	671.188	892.492	56.9599	1.16115	0.0885264	3.33385	0.07	12.0376	9.08283	2.95477	0	40.55	1	11	3	0	2	2	0	0	2
002211.SZ	化学原料和化学制品制造业	2013-12-31	2014-12-31	550.018	1104.12	32.5825	1.16279	0.158743	1.90817	0.03	9.50748	14.4081	-4.90066	0	38.21	1	3	1	0	1	0	0	0	0
002213.SZ	汽车制造业	2013-12-31	2014-12-31	706.321	1128.41	26.562	2.25857	0.221437	1.66074	0.07	7.00135	3.88049	3.12087	0	19.89	0	7	2	0	5	0	0	0	0
002214.SZ	计算机、通信和其他电子设备制造业	2013-12-31	2014-12-31	234.299	843.172	26.521	7.33694	0.245958	4.07301	0.23	18.9553	18.7964	0.15887	0	29.1	1	26	6	0	1	0	0	0	0
002215.SZ	化学原料和化学制品制造业	2013-12-31	2014-12-31	1021.07	1051.97	37.9692	1.57163	0.285616	2.19405	0.28	38.4828	37.2293	1.25353	0	29.63	1	30	19	0	5	10	9	0	0
002216.SZ	食品制造业	2013-12-31	2014-12-31	1411.92	1032.67	47.3914	1.09101	0.0737367	4.61553	0.2	37.005	36.1614	0.843601	0	12.24	0	54	20	0	17	75	20	1	22
002218.SZ	电气机械和器材制造业	2013-12-31	2014-12-31	286.992	1161.5	56.0839	0.858814	0.100721	2.86539	-0.01	57.8546	57.8259	0.0286785	0	40.84	0	20	7	0	8	8	4	0	0
002222.SZ	计算机、通信和其他电子设备制造业	2013-12-31	2014-12-31	318.097	1209.76	9.71185	5.64224	0.364563	2.05204	-0.0539	32.9862	38.9911	-6.0049	1	27.43	0	3	2	0	0	3	1	0	1
002223.SZ	专用设备制造业	2013-12-31	2014-12-31	749.94	807.755	17.6153	4.6127	0.989648	3.29236	0.56	17.5553	61.2704	-43.7151	0	29.85	1	0	0	0	0	35	9	0	15
002224.SZ	橡胶和塑料制品业	2013-12-31	2014-12-31	1257.97	1157.47	8.31287	8.28554	2.26745	1.87179	0.3	1.14735	6.6728	-5.52545	0	35.15	0	9	5	0	3	17	9	0	2
002225.SZ	非金属矿物制品业	2013-12-31	2014-12-31	950.073	403.103	50.0917	1.53183	0.12914	2.75936	0.2	1.36283	0.168128	1.19471	0	13.73	0	37	10	0	15	0	0	0	0
002226.SZ	化学原料和化学制品制造业	2013-12-31	2014-12-31	499.035	901.656	24.729	1.68465	0.451337	6.38606	0.4056	55.5663	23.3027	32.2636	0	33.01	1	7	3	0	0	9	7	0	1
002227.SZ	电气机械和器材制造业	2013-12-31	2014-12-31	305.204	876.252	21.0671	3.83484	0.452953	3.47456	0.3734	67.6758	75.3572	-7.68137	0	59.21	1	24	6	1	11	34	13	0	14
002228.SZ	造纸和纸制品业	2013-12-31	2014-12-31	678.469	637.642	55.5621	1.22613	0.226606	3.05122	0.36	67.297	67.3503	-0.0532707	0	40.82	1	51	14	1	22	19	10	0	5
002229.SZ	印刷和记录媒介复制业	2013-12-31	2014-12-31	1101.18	1108.08	33.5002	1.2826	0.19161	2.89042	0.0928	1.26477	1.13434	0.130433	0	18.95	0	28	12	0	7	29	10	0	12
002231.SZ	计算机、通信和其他电子设备制造业	2013-12-31	2014-12-31	169.426	776.114	22.8695	4.20653	0.0849273	1.82634	0.0219	1.68216	0.968738	0.713427	0	25.36	1	23	5	0	6	2	2	0	0
002233.SZ	非金属矿物制品业	2013-12-31	2014-12-31	1177.15	1399.54	21.3263	1.89032	1.07593	4.73159	0.6798	1.37393	1.37692	-0.00298469	0	20.12	0	10	5	0	3	2	2	0	0
002235.SZ	造纸和纸制品业	2013-12-31	2014-12-31	917.281	1173.98	41.6615	1.14596	-0.231443	1.8104	-0.472	2.03816	1.36017	0.677997	0	27.51	0	14	6	0	4	12	6	0	5
002236.SZ	计算机、通信和其他电子设备制造业	2013-12-31	2014-12-31	1551.91	1401.7	34.7802	2.8379	0.470127	4.44569	1.01	6.43732	27.5089	-21.0716	0	42.09	1	54	18	0	10	58	15	0	19
002237.SZ	有色金属冶炼和压延加工业	2013-12-31	2014-12-31	1955.51	1774.14	65.8905	1.21052	0.135577	7.81414	0.55	47.7132	48.794	-1.08085	0	35.5	0	0	0	0	0	4	1	0	1
002239.SZ	纺织服装、服饰业	2013-12-31	2014-12-31	884.377	1113.78	12.0857	6.56602	0.307827	1.4934	0.03	43.9492	60.9348	-16.9856	0	42.54	1	0	0	0	0	0	0	0	0
002240.SZ	木材加工和木、竹、藤、棕、草制品业	2013-12-31	2014-12-31	1178.65	1221.88	40.3725	1.10614	0.189654	3.22068	0.02	1.20021	1.14661	0.0535942	0	33.52	0	1	0	0	0	2	1	0	1
002241.SZ	计算机、通信和其他电子设备制造业	2013-12-31	2014-12-31	2951.08	2300.71	52.0096	1.9138	0.282858	5.18895	1.09	38.1376	56.3318	-18.1942	0	28.16	0	68	16	0	27	52	10	1	17
002242.SZ	电气机械和器材制造业	2013-12-31	2014-12-31	2080.89	1244.48	35.2255	2.05939	0.462936	4.03365	0.7	70.6549	76.8283	-6.17344	0	48.19	1	55	16	1	16	67	21	0	20
002243.SZ	橡胶和塑料制品业	2013-12-31	2014-12-31	678.079	948.747	24.1465	1.7445	0.153385	3.94174	-0.0996	52.0441	41.1657	10.8784	1	51.52	0	53	16	0	19	113	25	0	26
002245.SZ	多式联运和运输代理业	2013-12-31	2014-12-31	694.167	873.152	31.9755	2.76015	0.38562	3.179	0.4083	42.3303	58.4297	-16.0994	0	33.67	0	35	15	0	8	8	5	0	0
002246.SZ	化学原料和化学制品制造业	2013-12-31	2014-12-31	1440.94	1002.86	29.6964	2.04294	0.280676	2.68239	0.18	61.3226	55.1858	6.13679	1	36.19	0	3	2	0	1	1	1	0	0
002247.SZ	其他制造业	2013-12-31	2014-12-31	1144.85	1133.13	18.1827	4.09025	0.642771	3.7339	0.38	33.6115	30.9534	2.65811	0	29.1	1	29	12	0	7	33	8	0	17
002248.SZ	通用设备制造业	2013-12-31	2014-12-31	22.0047	1140.98	49.5832	1.07199	0.0999956	3.5193	0.01	17.1773	23.0106	-5.83331	1	16.46	0	0	0	0	0	0	0	0	0
002249.SZ	电气机械和器材制造业	2013-12-31	2014-12-31	486.838	558.086	39.3118	1.83408	0.218311	4.20529	0.39	7.21485	10.0755	-2.86069	0	44.35	0	68	31	0	21	31	13	0	9
002250.SZ	化学原料和化学制品制造业	2013-12-31	2014-12-31	543.414	740.6	39.8435	1.34579	0.374574	4.22063	0.69	25.1501	33.1304	-7.98033	0	34.85	0	94	26	0	36	81	27	0	33
002252.SZ	医药制造业	2013-12-31	2014-12-31	562.771	1250.57	8.05123	9.76537	0.896668	6.30637	0.45	60.3727	83.8783	-23.5056	0	31.95	0	0	0	0	0	13	5	0	4
002254.SZ	化学纤维制造业	2013-12-31	2014-12-31	847.58	1191.17	21.5306	2.39428	0.716161	3.67755	0.3	40.8057	46.2575	-5.45176	1	39.31	0	56	24	0	8	80	25	0	24
002255.SZ	通用设备制造业	2013-12-31	2014-12-31	311.858	497.757	48.3799	1.52567	0.0913747	5.99666	0.246	4.32283	18.551	-14.2282	0	24.85	1	8	2	0	4	40	21	0	12
002258.SZ	化学原料和化学制品制造业	2013-12-31	2014-12-31	886.834	1075.89	31.2042	1.87739	0.323134	5.72532	0.46	67.4922	69.0641	-1.57188	1	27.26	0	26	10	0	10	36	18	0	12
002262.SZ	批发业	2013-12-31	2014-12-31	1965.54	674.498	44.9177	1.49446	0.367707	2.65386	0.5679	55.4308	57.8935	-2.46266	0	41.23	0	16	5	0	5	25	9	0	7
002263.SZ	橡胶和塑料制品业	2013-12-31	2014-12-31	265.758	1282.26	25.6914	1.13376	0.16705	3.27329	0.02	44.1016	43.5892	0.512464	0	37.14	1	9	4	1	3	3	1	0	0
002265.SZ	汽车制造业	2013-12-31	2014-12-31	338.207	1123.87	32.6679	1.99419	0.212741	1.77171	0.03	71.8713	70.6375	1.23378	1	48.39	0	0	0	0	0	2	1	0	0
002269.SZ	纺织服装、服饰业	2013-12-31	2014-12-31	2089.49	1041.22	47.951	1.48912	0.181983	3.59697	0.14	66.1877	83.2721	-17.0844	0	60.17	1	38	22	0	8	10	7	0	2
002270.SZ	通用设备制造业	2013-12-31	2014-12-31	537.845	1137.13	23.0422	2.71388	0.235848	3.1227	0.1	2.10318	0.990653	1.11253	0	11.67	0	2	0	0	0	1	1	0	0
002271.SZ	非金属矿物制品业	2013-12-31	2014-12-31	550.367	201.15	32.6587	2.27137	0.469034	8.25435	1.59	22.2929	28.9863	-6.69339	0	31.7	0	27	8	0	11	23	8	0	7
002272.SZ	通用设备制造业	2013-12-31	2014-12-31	99.0897	812.914	35.2765	2.00466	0.0836031	2.9091	0.0253	2.85842	2.5509	0.307517	0	21.01	0	2	0	0	1	3	2	0	0
002273.SZ	计算机、通信和其他电子设备制造业	2013-12-31	2014-12-31	562.343	996.325	20.5425	2.85109	0.709176	3.65057	0.4	30.228	38.6323	-8.40425	0	24.44	0	107	35	0	25	158	40	0	49
002274.SZ	化学原料和化学制品制造业	2013-12-31	2014-12-31	1423.43	1198.37	70.2545	0.45568	0.037583	3.74135	-0.2478	48.5942	46.8373	1.7569	0	32.37	0	7	6	0	0	25	7	0	9
002275.SZ	医药制造业	2013-12-31	2014-12-31	893.044	1138.64	16.6354	4.68398	1.19142	3.93184	0.75	64.0476	62.0185	2.02908	0	61.11	0	22	10	0	8	10	2	0	4
002276.SZ	电气机械和器材制造业	2013-12-31	2014-12-31	120.552	634.948	41.6784	2.17187	0.197356	2.89212	0.25	49.9629	52.185	-2.2221	0	49.07	0	89	25	1	14	3	3	0	0
002278.SZ	专用设备制造业	2013-12-31	2014-12-31	100.674	668.926	34.4916	2.85599	0.133803	3.76259	0.19	0.281168	0.0344346	0.246734	0	17.13	0	15	9	0	4	16	12	0	1
002281.SZ	计算机、通信和其他电子设备制造业	2013-12-31	2014-12-31	1050.8	735.061	33.7179	2.55779	0.188401	11.6793	0.76	49.1779	55.3029	-6.12501	1	46.81	0	6	2	0	2	13	13	0	0
002282.SZ	通用设备制造业	2013-12-31	2014-12-31	489.783	968.294	21.2732	2.83421	0.356216	3.54005	0.14	7.02926	0.603318	6.42594	0	13.77	0	19	6	0	8	6	4	0	2
002283.SZ	汽车制造业	2013-12-31	2014-12-31	218.342	1074.17	34.0425	1.08365	0.211892	5.7018	0.24	46.0099	46.9804	-0.970487	0	38.61	0	1	0	0	0	21	9	0	7
002284.SZ	汽车制造业	2013-12-31	2014-12-31	505.679	664.925	40.0405	1.75093	0.192331	6.72283	0.6	43.0584	59.1223	-16.064	0	38.8	0	43	17	0	14	25	16	0	7
002286.SZ	农副食品加工业	2013-12-31	2014-12-31	949.128	1175.6	17.9318	2.34401	0.241732	3.9252	0.06	5.06808	1.36834	3.69975	0	25.01	1	57	18	0	8	20	9	0	5
002287.SZ	医药制造业	2013-12-31	2014-12-31	1060.89	1201.16	13.5167	7.80613	1.27071	3.70488	0.59	90.1685	91.8158	-1.64732	0	69.22	0	0	0	0	0	6	1	0	4
002290.SZ	电气机械和器材制造业	2013-12-31	2014-12-31	860.736	977.423	41.1572	1.78964	-0.165997	3.98541	-0.58	5.3527	5.95621	-0.603505	0	39.68	0	20	7	0	10	16	8	0	8
002292.SZ	文教、工美、体育和娱乐用品制造业	2013-12-31	2014-12-31	490.544	950.687	35.8473	2.69989	0.353214	4.01743	0.68	9.93061	14.5338	-4.6032	0	49.58	1	29	19	1	5	16	9	0	7
002293.SZ	纺织业	2013-12-31	2014-12-31	1729.09	1089.56	20.1463	3.68099	0.781148	8.63947	1.42	79.8993	82.5309	-2.63157	0	39.18	0	69	22	0	17	89	25	0	24
002294.SZ	医药制造业	2013-12-31	2014-12-31	152.534	447.904	17.9365	3.19031	1.52889	5.78123	1.59	24.293	6.89522	17.3978	0	71.56	0	116	20	0	26	44	11	1	10
002295.SZ	有色金属冶炼和压延加工业	2013-12-31	2014-12-31	3036.33	928.269	39.7416	1.81622	0.0114418	3.70821	-0.2644	4.37399	0.692471	3.68152	0	18.3	0	19	10	0	8	0	0	0	0
002296.SZ	计算机、通信和其他电子设备制造业	2013-12-31	2014-12-31	92.3527	763.068	28.0007	4.78609	0.25028	3.6848	0.2629	9.12292	6.2341	2.88882	0	14.61	0	30	18	0	6	29	17	0	7
002297.SZ	非金属矿物制品业	2013-12-31	2014-12-31	155.32	1073.46	31.7757	1.82108	0.129281	2.84476	0.01	31.8512	11.2694	20.5818	1	18.17	0	39	11	0	15	4	4	0	0
002300.SZ	电气机械和器材制造业	2013-12-31	2014-12-31	1579.47	671.276	54.3361	1.02789	0.255418	2.70008	0.37	63.862	63.6818	0.180215	0	22.25	1	0	0	0	0	0	0	0	0
002301.SZ	文教、工美、体育和娱乐用品制造业	2013-12-31	2014-12-31	1408.26	884.127	41.1668	1.47107	0.0959339	3.00358	0.08	57.502	56.1067	1.3953	0	49.08	1	7	3	0	1	15	4	0	6
002302.SZ	非金属矿物制品业	2013-12-31	2014-12-31	2467.42	2320.65	62.9903	1.401	0.137167	7.20289	0.64	34.0478	38.0519	-4.00401	1	36.18	0	3	3	0	0	7	4	0	1
002303.SZ	造纸和纸制品业	2013-12-31	2014-12-31	490.698	882.604	22.8418	2.60906	0.542767	3.07146	0.3657	12.9693	9.49318	3.47615	0	49.15	1	4	1	0	1	66	15	0	27
002304.SZ	酒、饮料和精制茶制造业	2013-12-31	2014-12-31	1056.2	1723.55	31.3955	1.85651	0.700765	18.3244	4.19	67.2989	64.6649	2.63405	1	34.16	0	67	22	1	27	16	6	0	4
002311.SZ	农副食品加工业	2013-12-31	2014-12-31	3696.01	1207.65	42.5816	1.67066	0.347882	4.04872	0.5	76.5691	81.8217	-5.25253	0	60.79	1	36	12	0	8	31	17	0	7
002312.SZ	计算机、通信和其他电子设备制造业	2013-12-31	2014-12-31	206.445	197.803	42.4074	1.78824	0.143819	3.72458	0.25	11.9586	17.7316	-5.77301	0	36.16	0	70	24	0	15	24	8	0	9
002313.SZ	计算机、通信和其他电子设备制造业	2013-12-31	2014-12-31	304.212	189.13	49.6248	1.63692	0.0692111	6.18236	0.04	5.75434	3.66016	2.09418	0	24.69	1	59	19	0	16	94	25	0	30
002317.SZ	医药制造业	2013-12-31	2014-12-31	598.155	980.019	17.6739	4.00961	0.731987	5.00349	0.62	10.1344	15.8616	-5.72722	0	31.9	0	69	19	0	19	90	24	0	43
002318.SZ	金属制品业	2013-12-31	2014-12-31	1222.17	908.828	29.147	2.08709	0.391418	7.14411	0.61	59.7128	65.9659	-6.25307	0	39.32	0	85	24	0	28	55	19	0	20
002319.SZ	化学原料和化学制品制造业	2013-12-31	2014-12-31	525.436	1025.2	38.0925	1.5133	0.123914	2.78642	0.03	18.4728	13.0889	5.38382	0	13	1	0	0	0	0	0	0	0	0
002324.SZ	橡胶和塑料制品业	2013-12-31	2014-12-31	368.128	565.667	29.5811	2.38831	0.424463	5.8601	0.73	3.48306	3.88116	-0.398098	0	51.43	1	18	5	0	3	89	33	0	24
002326.SZ	化学原料和化学制品制造业	2013-12-31	2014-12-31	350.394	978.596	31.3191	1.57515	0.294892	5.92566	0.33	11.1356	10.2308	0.904798	0	23.81	0	22	12	0	4	18	8	0	7
002327.SZ	纺织业	2013-12-31	2014-12-31	1394.5	1162.23	22.4017	3.2703	0.836362	5.05751	0.9	8.81612	12.4812	-3.66505	0	39.65	1	71	21	2	16	100	32	0	26
002328.SZ	汽车制造业	2013-12-31	2014-12-31	1038.77	1041.35	31.4529	2.13899	0.289928	4.89383	0.19	2.32891	2.94441	-0.615494	0	36	1	1	1	0	0	0	0	0	0
002329.SZ	食品制造业	2013-12-31	2014-12-31	1316.77	969.421	26.102	1.47864	0.326428	5.83097	0.3456	16.3505	0.525047	15.8255	0	40.49	1	10	4	0	3	31	8	0	15
002330.SZ	农副食品加工业	2013-12-31	2014-12-31	2290.15	1086.68	20.0159	1.81983	0.316229	2.5887	0.07	48.7728	34.9568	13.8161	0	51.68	0	1	1	0	0	4	4	0	0
002332.SZ	医药制造业	2013-12-31	2014-12-31	1105.95	952.364	56.1849	1.0418	0.138997	2.37	0.11	37.255	36.8938	0.361202	1	21.55	0	19	9	0	3	33	9	0	14
002333.SZ	有色金属冶炼和压延加工业	2013-12-31	2014-12-31	1320.6	1192.11	26.0388	1.66334	0.220213	5.32872	0.21	66.2985	70.399	-4.10047	0	65.46	0	15	9	0	2	0	0	0	0
002334.SZ	电气机械和器材制造业	2013-12-31	2014-12-31	442.451	994.595	15.2846	5.23661	0.705733	4.06738	0.4547	3.1999	7.16813	-3.96823	0	18.23	1	84	26	0	22	59	17	1	23
002335.SZ	电气机械和器材制造业	2013-12-31	2014-12-31	363.069	501.816	41.6154	1.78054	0.224039	5.02986	0.58	46.05	44.3182	1.73182	0	38.41	1	41	12	0	9	19	5	0	12
002337.SZ	专用设备制造业	2013-12-31	2014-12-31	487.065	1006.7	23.9868	3.39013	0.18241	6.48827	0.26	67.7354	62.3219	5.4135	0	33.6	0	2	2	0	0	4	4	0	0
002338.SZ	仪器仪表制造业	2013-12-31	2014-12-31	296.299	1022.29	14.4813	7.70149	0.777152	5.9261	0.49	72.081	62.5639	9.51713	1	44.87	0	15	2	0	3	0	0	0	0
002339.SZ	电气机械和器材制造业	2013-12-31	2014-12-31	211.99	546.101	28.9707	2.93531	0.323225	3.56895	0.34	9.67725	8.48413	1.19311	0	5.15	0	19	9	1	3	25	18	0	3
002340.SZ	废弃资源综合利用业	2013-12-31	2014-12-31	14.1914	594.523	59.1146	1.13796	0.110576	4.64273	0.25	31.3927	44.7833	-13.3906	0	15.2	1	93	25	0	30	26	11	0	8
002342.SZ	金属制品业	2013-12-31	2014-12-31	267.297	626.057	41.0612	1.52514	0.134568	2.4811	0.03	26.7215	5.85478	20.8667	0	20.03	0	1	0	0	0	7	4	0	3
002345.SZ	其他制造业	2013-12-31	2014-12-31	1036.73	1111.74	44.327	1.90904	0.190722	2.84987	0.26	65.1824	58.4111	6.77133	0	30.01	0	14	7	0	4	11	4	0	4
002346.SZ	非金属矿物制品业	2013-12-31	2014-12-31	172.186	1001.19	24.215	3.10998	0.296281	3.24604	0.19	1.93838	0.746223	1.19215	0	62.52	0	0	0	0	0	0	0	0	0
002347.SZ	通用设备制造业	2013-12-31	2014-12-31	118.678	807.814	29.2622	2.32847	0.107774	5.36698	0.04	4.81381	2.38181	2.432	0	40.72	1	23	10	0	8	4	2	0	2
002348.SZ	文教、工美、体育和娱乐用品制造业	2013-12-31	2014-12-31	417.161	1084.46	0.90628	73.7949	5.70322	2.49576	0.0967	26.6217	21.4239	5.1978	0	20.48	1	35	11	0	17	7	3	0	2
002349.SZ	医药制造业	2013-12-31	2014-12-31	770.558	1099.34	18.6562	4.44803	0.266032	5.32035	0.1973	79.7219	69.5394	10.1825	1	41.3	0	20	7	0	5	34	8	0	15
002350.SZ	电气机械和器材制造业	2013-12-31	2014-12-31	925.125	717.755	34.184	2.08648	0.195692	4.94409	0.34	63.8004	65.9436	-2.14321	0	42.63	0	15	6	0	4	30	17	0	8
002351.SZ	计算机、通信和其他电子设备制造业	2013-12-31	2014-12-31	725.442	1190.84	6.55779	12.6545	1.14674	5.67598	0.31	2.89939	0.449284	2.45011	0	31.7	1	31	7	0	13	12	5	0	2
002353.SZ	专用设备制造业	2013-12-31	2014-12-31	1037.18	699.325	27.177	2.91184	0.506725	8.2178	1.26	4.45141	21.1831	-16.7316	0	23.12	0	48	15	0	10	101	38	1	30
002355.SZ	汽车制造业	2013-12-31	2014-12-31	220.902	1104.37	32.9413	1.83889	0.186929	3.80342	0.1	1.52912	1.46375	0.0653671	0	33.84	1	0	0	0	0	1	1	0	0
002358.SZ	电气机械和器材制造业	2013-12-31	2014-12-31	298.714	264.782	45.397	1.74403	0.22058	5.23711	0.65	28.5201	23.1679	5.35214	0	24.92	0	26	12	0	8	27	12	0	8
002360.SZ	化学原料和化学制品制造业	2013-12-31	2014-12-31	1088.24	1167.88	25.3755	2.38965	0.677469	2.3725	0.32	4.33847	0.519432	3.81904	0	23.08	0	0	0	0	0	5	5	0	0
002361.SZ	化学原料和化学制品制造业	2013-12-31	2014-12-31	582.638	840.657	35.3297	2.219	0.232757	3.09193	0.27	1.49611	0	1.49611	0	29.5249	1	71	19	0	14	3	3	0	0
002362.SZ	计算机、通信和其他电子设备制造业	2013-12-31	2014-12-31	651.067	1201.14	13.8509	4.53826	0.389385	3.4188	0.05	6.15233	6.79239	-0.64007	0	22.43	0	43	19	0	8	16	6	0	5
002363.SZ	汽车制造业	2013-12-31	2014-12-31	595.835	1008.29	39.8035	1.4245	0.193123	4.37661	0.15	70.0723	51.9451	18.1271	0	45.18	1	20	6	0	3	2	1	0	0
002364.SZ	电气机械和器材制造业	2013-12-31	2014-12-31	264.353	817.534	20.2914	5.0133	0.633794	3.68234	0.49	44.3882	41.1208	3.26737	0	38.37	0	29	12	0	1	36	16	0	10
002365.SZ	医药制造业	2013-12-31	2014-12-31	727.403	1206.63	6.66728	9.43013	1.16034	5.92453	0.17	10.7342	5.59195	5.1423	0	22.63	0	7	4	0	2	1	1	0	0
002366.SZ	通用设备制造业	2013-12-31	2014-12-31	661.198	1117.48	20.2181	3.99678	0.28144	5.49185	0.264	31.8002	0.0203918	31.7798	0	15.59	1	0	0	0	0	0	0	0	0
002367.SZ	通用设备制造业	2013-12-31	2014-12-31	1199.17	1027.25	45.6471	1.39542	0.299267	2.74469	0.5444	3.07267	17.3417	-14.2691	0	47.99	1	53	10	1	11	91	19	0	25
002369.SZ	计算机、通信和其他电子设备制造业	2013-12-31	2014-12-31	881.526	911.456	57.2259	1.06817	0.0949423	2.83671	0.09	3.67762	3.03295	0.644669	0	16.06	1	34	17	0	5	58	23	0	14
002370.SZ	医药制造业	2013-12-31	2014-12-31	267.727	1146.54	11.9281	4.92991	0.690656	3.66331	0.2	19.7959	14.8639	4.93202	0	35.2	0	38	8	0	15	10	3	0	5
002371.SZ	计算机、通信和其他电子设备制造业	2013-12-31	2014-12-31	75.5227	802.713	49.458	1.82916	0.0923715	5.19839	0.12	65.7376	72.5553	-6.81769	1	50.12	0	25	12	0	6	20	10	0	4
002372.SZ	橡胶和塑料制品业	2013-12-31	2014-12-31	1711.02	1114.58	17.2845	3.51229	1.17274	4.82901	0.89	67.1674	68.3006	-1.13323	0	38.18	1	50	21	0	10	25	15	0	8
002374.SZ	金属制品业	2013-12-31	2014-12-31	578.74	839.898	34.5013	1.54679	0.126233	5.66259	0.16	6.26998	17.8838	-11.6138	0	16.14	0	1	0	0	0	3	3	0	0
002376.SZ	计算机、通信和其他电子设备制造业	2013-12-31	2014-12-31	48.8537	788.928	27.106	2.21466	0.552731	3.03768	0.51	38.5743	54.8202	-16.2459	1	13.71	0	31	12	0	4	35	15	0	17
002377.SZ	石油、煤炭及其他燃料加工业	2013-12-31	2014-12-31	453.858	570.358	61.5072	1.39705	0.0841217	1.71776	0.1	54.6538	54.7707	-0.116899	0	42.45	0	0	0	0	0	1	0	0	1
002378.SZ	有色金属冶炼和压延加工业	2013-12-31	2014-12-31	730.928	1029.51	34.7069	1.74023	0.275815	4.47237	0.15	78.1581	83.9915	-5.8334	0	75.52	0	37	11	0	10	12	3	0	4
002379.SZ	有色金属冶炼和压延加工业	2013-12-31	2014-12-31	335.559	1131.29	74.0599	0.753004	-0.0207439	1.41444	-0.3733	0.337867	23.1744	-22.8365	0	35.54	1	3	1	0	2	4	3	0	1
002381.SZ	橡胶和塑料制品业	2013-12-31	2014-12-31	1150.64	904.622	21.046	3.16066	0.632788	4.95792	0.57	7.68992	3.20404	4.48588	0	24.36	0	9	5	0	2	9	8	0	0
002382.SZ	橡胶和塑料制品业	2013-12-31	2014-12-31	930.108	1048.59	34.764	1.5684	0.263362	4.34422	0.26	78.737	76.3571	2.37988	0	52.5	0	15	4	0	5	16	6	0	6
002383.SZ	计算机、通信和其他电子设备制造业	2013-12-31	2014-12-31	344.581	1050.03	21.5816	3.06711	0.245544	7.60177	0.214	17.4986	6.15204	11.3466	0	34.38	1	62	20	1	15	25	2	0	4
002384.SZ	金属制品业	2013-12-31	2014-12-31	35.5978	179.679	70.4895	0.848794	0.0848076	1.95222	0.06	12.4945	8.22969	4.26481	0	25.67	0	13	4	0	5	5	2	0	0
002385.SZ	农副食品加工业	2013-12-31	2014-12-31	2839.38	978.56	40.3204	1.58428	0.31892	3.53486	0.48	14.144	24.2165	-10.0724	0	44.02	1	136	28	0	37	73	23	0	25
002386.SZ	化学原料和化学制品制造业	2013-12-31	2014-12-31	886.471	1657.18	70.9729	0.571017	0.0758787	8.3268	0.1263	67.0473	68.8179	-1.77059	1	17.52	0	2	0	0	2	2	1	0	1
002387.SZ	酒、饮料和精制茶制造业	2013-12-31	2014-12-31	711.187	1214.11	36.9426	1.39132	0.10254	4.38366	0.04	2.8776	0.081924	2.79568	0	43.41	0	49	16	0	10	4	1	0	1
002388.SZ	计算机、通信和其他电子设备制造业	2013-12-31	2014-12-31	1070.27	1095.01	30.1807	1.47653	0.127885	2.82714	0.06	56.897	57.9718	-1.07474	0	56.76	1	11	5	0	3	0	0	0	0
002389.SZ	计算机、通信和其他电子设备制造业	2013-12-31	2014-12-31	208.34	1057.88	23.6468	1.23252	0.21506	3.64906	0.09	1.62349	0.858662	0.764824	0	30.7	1	36	15	0	9	15	9	0	5
002391.SZ	化学原料和化学制品制造业	2013-12-31	2014-12-31	654.252	1069.97	26.9314	7.34108	0.446217	6.76254	0.74	2.93722	9.94853	-7.01131	0	34.89	1	8	6	0	0	1	1	0	0
002392.SZ	非金属矿物制品业	2013-12-31	2014-12-31	704.367	181.222	27.365	2.39681	0.282833	4.8919	0.34	3.07092	1.8581	1.21282	0	26.13	0	1	0	0	0	1	0	0	0
002393.SZ	医药制造业	2013-12-31	2014-12-31	436.287	1127.88	10.4035	6.28155	0.360364	15.9484	0.51	55.6172	55.0883	0.528843	1	51.36	0	0	0	0	0	0	0	0	0
002394.SZ	纺织业	2013-12-31	2014-12-31	1131.91	953.231	36.6455	3.81424	0.41206	8.06222	0.94	47.3108	54.0504	-6.73956	0	40.45	0	7	3	0	1	7	3	0	3
002395.SZ	橡胶和塑料制品业	2013-12-31	2014-12-31	615.461	1163.67	24.0753	2.67598	0.172509	4.42375	0.0446	72.0522	72.7205	-0.668261	0	64.73	0	11	6	0	4	12	4	0	6
002396.SZ	计算机、通信和其他电子设备制造业	2013-12-31	2014-12-31	707.859	276.344	35.4295	2.3681	0.337877	6.11169	0.6886	67.2257	67.5728	-0.347124	1	28.22	0	78	20	0	29	27	14	0	6
002397.SZ	纺织业	2013-12-31	2014-12-31	1282.91	1006.8	32.1537	2.05662	0.373618	4.1898	0.49	1.72906	4.75367	-3.02462	0	38.04	1	46	19	0	11	92	33	0	26
002398.SZ	专业技术服务业	2013-12-31	2014-12-31	397.218	194.373	23.2301	3.32403	0.603007	6.90928	0.84	8.30033	3.11402	5.18631	0	17.76	1	63	22	1	21	49	24	0	16
002399.SZ	医药制造业	2013-12-31	2014-12-31	20.4303	905.526	15.8885	36.2786	0.158485	10.3347	0.4227	79.2447	81.6641	-2.41943	0	36.94	0	41	10	1	15	13	3	0	4
002402.SZ	计算机、通信和其他电子设备制造业	2013-12-31	2014-12-31	647.509	956.259	25.7853	2.81351	0.248958	5.61278	0.29	23.886	29.322	-5.43596	0	22.7	1	89	29	0	30	18	8	0	5
002403.SZ	金属制品业	2013-12-31	2014-12-31	995.203	867.834	38.4104	2.39686	0.177911	6.91801	0.34	43.4839	42.8314	0.652484	0	39.38	1	17	7	0	6	2	1	0	0
002404.SZ	纺织服装、服饰业	2013-12-31	2014-12-31	1464.35	927.416	31.7083	1.73028	0.27174	4.82227	0.3	23.0774	13.6148	9.46256	0	22.47	0	60	17	0	21	8	3	0	2
002406.SZ	汽车制造业	2013-12-31	2014-12-31	471.395	876.103	11.3135	6.00712	0.746636	7.65371	0.46	0.280549	7.78599	-7.50544	0	28.73	1	4	1	0	2	5	3	0	0
002407.SZ	化学原料和化学制品制造业	2013-12-31	2014-12-31	300.689	977.659	47.6776	1.14591	0.11018	6.45604	0.02	3.07329	5.75826	-2.68497	0	15.57	0	29	16	0	6	13	11	0	1
002408.SZ	化学原料和化学制品制造业	2013-12-31	2014-12-31	1001.97	1372.44	43.1442	1.53291	0.262435	6.17721	0.53	72.7004	70.3758	2.32453	0	63.68	0	40	18	0	13	39	17	0	12
002409.SZ	化学原料和化学制品制造业	2013-12-31	2014-12-31	1072.57	1036.97	24.3153	3.12599	0.267189	7.68656	0.3624	0.0176467	1.74705	-1.72941	0	33.59	1	24	10	0	5	10	5	0	1
002412.SZ	医药制造业	2013-12-31	2014-12-31	678.119	1128.41	15.6887	3.3308	0.777994	3.78709	0.3777	65.6519	76.6776	-11.0257	0	51.37	0	22	7	0	4	65	18	0	24
002413.SZ	电气机械和器材制造业	2013-12-31	2014-12-31	1416.25	836.556	24.9452	2.57316	0.293669	5.46706	0.15	71.2458	64.4074	6.83843	0	49.53	0	0	0	0	0	1	1	0	0
002414.SZ	计算机、通信和其他电子设备制造业	2013-12-31	2014-12-31	122.286	838.609	3.34346	26.3411	1.17155	4.0598	0.1133	46.6133	46.9557	-0.342323	0	39.87	1	38	14	1	4	72	18	0	26
002415.SZ	计算机、通信和其他电子设备制造业	2013-12-31	2014-12-31	2901.28	2534.55	30.1137	3.12622	0.813593	3.64752	1.17	57.2641	65.233	-7.96888	1	40.43	0	176	36	2	47	154	35	2	48
002418.SZ	通用设备制造业	2013-12-31	2014-12-31	491.076	935.591	49.8086	1.14372	0.116694	4.93072	-0.13	16.7773	11.6098	5.16749	0	25.79	0	10	6	0	4	0	0	0	0
002420.SZ	橡胶和塑料制品业	2013-12-31	2014-12-31	366.531	133.61	55.6217	1.47947	0.089075	3.98266	0.11	52.364	55.047	-2.68296	0	35.17	1	22	7	0	12	1	1	0	0
002422.SZ	医药制造业	2013-12-31	2014-12-31	1887.48	816.578	48.2599	1.5395	0.18164	14.9159	1.39	8.37885	16.8055	-8.42662	0	26.12	0	50	17	0	19	39	11	2	7
002426.SZ	计算机、通信和其他电子设备制造业	2013-12-31	2014-12-31	406.147	164.778	40.9283	1.8645	0.116878	3.03122	0.1595	2.33303	4.06957	-1.73654	0	36.51	0	13	5	1	5	76	18	0	27
002427.SZ	化学纤维制造业	2013-12-31	2014-12-31	347.434	1097.71	56.096	0.922576	0.202921	4.51304	0.4	73.793	72.6013	1.19168	0	37.3	1	29	12	0	10	7	5	0	1
002428.SZ	有色金属冶炼和压延加工业	2013-12-31	2014-12-31	588.729	1125.87	20.2578	1.60841	0.514941	2.37088	0.19	40.7065	49.2532	-8.54669	0	18.9	1	44	13	0	20	29	12	0	10
002429.SZ	计算机、通信和其他电子设备制造业	2013-12-31	2014-12-31	210.545	151.705	34.9486	2.18665	0.339017	2.80076	0.4155	75.3131	79.8639	-4.55079	0	63.9	0	43	15	0	12	79	26	0	24
002430.SZ	专用设备制造业	2013-12-31	2014-12-31	992.613	8.70522	58.0581	1.26552	0.142927	4.25471	0.16	75.0544	77.7874	-2.73301	1	62.17	0	5	2	0	2	10	7	0	0
002432.SZ	专用设备制造业	2013-12-31	2014-12-31	542.515	1147.04	24.3095	2.89589	0.113288	2.03966	0.03	62.08	59.1194	2.96058	0	45.32	0	131	23	0	27	9	3	0	0
002434.SZ	汽车制造业	2013-12-31	2014-12-31	494.671	942.213	44.3873	3.14942	0.14692	6.38741	0.56	73.1949	71.3509	1.84401	0	33.08	0	1	0	0	0	2	2	0	0
002436.SZ	计算机、通信和其他电子设备制造业	2013-12-31	2014-12-31	347.979	869.646	34.4834	0.985714	0.326277	7.67057	0.56	7.26662	11.8041	-4.53751	0	22.74	1	110	28	0	36	33	16	0	8
002437.SZ	医药制造业	2013-12-31	2014-12-31	830.049	1212.41	36.9774	1.066	0.370957	4.12797	0.63	74.2103	16.2848	57.9254	0	42.68	0	3	3	0	0	0	0	0	0
002438.SZ	通用设备制造业	2013-12-31	2014-12-31	241.453	874.444	25.7958	3.43666	0.228981	4.50838	0.26	20.5108	19.025	1.48584	0	21.59	0	103	22	1	29	17	9	0	1
002440.SZ	化学原料和化学制品制造业	2013-12-31	2014-12-31	795.464	192.062	22.2278	2.67195	1.08144	7.44721	1.68	2.40376	9.50509	-7.10133	0	30.74	0	49	11	0	15	64	18	0	25
002442.SZ	化学原料和化学制品制造业	2013-12-31	2014-12-31	849.454	845.85	64.0169	0.837551	0.104811	2.3696	0.0313	0.00025	0.248075	-0.247825	0	48.34	1	0	0	0	0	10	3	0	0
002443.SZ	金属制品业	2013-12-31	2014-12-31	1535.64	860.918	21.7479	2.91566	0.261656	3.71276	0.15	36.9241	0.103444	36.8207	0	32.13	1	9	6	0	2	20	7	0	7
002444.SZ	金属制品业	2013-12-31	2014-12-31	278.618	678.851	27.1261	2.44697	0.473731	3.84535	0.5	59.8064	56.5787	3.22765	0	48.22	1	61	20	0	22	50	17	0	17
002445.SZ	金属制品业	2013-12-31	2014-12-31	196.581	738.835	58.513	1.11317	0.0730563	4.08733	0.26	65.2315	57.274	7.95749	0	52.13	1	12	2	0	9	0	0	0	0
002446.SZ	计算机、通信和其他电子设备制造业	2013-12-31	2014-12-31	446.716	892.381	18.9615	2.94354	0.2642	7.23471	0.33	9.7728	5.43843	4.33437	0	20.38	1	86	21	1	29	1	1	0	0
002448.SZ	汽车制造业	2013-12-31	2014-12-31	583.1	1166.51	22.9952	2.07064	0.519796	8.04325	0.7703	11.6551	8.50496	3.15012	0	18.34	0	31	13	0	10	6	5	0	0
002449.SZ	计算机、通信和其他电子设备制造业	2013-12-31	2014-12-31	122.479	1036.74	34.0701	4.34725	0.188492	5.27737	0.3367	4.54061	19.8142	-15.2736	0	14.03	0	56	22	1	13	6	3	0	2
002451.SZ	电气机械和器材制造业	2013-12-31	2014-12-31	179.845	878.42	56.9306	0.815592	0.0887223	1.51146	0.06	3.40316	0.265587	3.13757	0	61.61	0	11	6	0	4	2	1	0	0
002452.SZ	电气机械和器材制造业	2013-12-31	2014-12-31	244.373	931.417	15.7738	5.33872	0.53119	4.48744	0.347	13.4818	11.1618	2.32	0	21.18	0	18	6	0	7	3	2	0	1
002453.SZ	化学原料和化学制品制造业	2013-12-31	2014-12-31	313.226	1022.4	36.9055	1.30315	0.182035	2.076	0.06	27.4254	38.6121	-11.1867	0	25.98	1	29	13	0	7	26	12	1	2
002454.SZ	汽车制造业	2013-12-31	2014-12-31	150.334	498.948	34.4732	2.37075	0.311569	5.71289	0.68	16.7451	7.47541	9.26969	0	50.1	0	92	17	0	29	18	6	0	3
002455.SZ	化学原料和化学制品制造业	2013-12-31	2014-12-31	2015.18	1068.84	61.5379	0.867235	0.153035	3.42321	0.23	4.79897	0.154201	4.64477	0	34.66	1	0	0	0	0	0	0	0	0
002456.SZ	计算机、通信和其他电子设备制造业	2013-12-31	2014-12-31	1668.31	1081.58	58.8883	1.48765	0.17141	5.64681	0.71	26.9321	48.0074	-21.0752	0	20.32	0	62	16	0	17	98	26	1	18
002457.SZ	非金属矿物制品业	2013-12-31	2014-12-31	198.308	667.835	22.2291	2.51061	0.295174	5.18055	0.17	11.7843	7.56438	4.21997	0	20.33	0	8	4	0	2	34	14	0	11
002459.SZ	专用设备制造业	2013-12-31	2014-12-31	515.318	948.57	13.4677	6.70325	0.413594	3.90802	0.12	8.0781	16.1004	-8.02227	0	36.39	1	0	0	0	0	0	0	0	0
002460.SZ	有色金属冶炼和压延加工业	2013-12-31	2014-12-31	486.417	1065.39	28.994	2.35587	0.288488	3.88934	0.24	8.59272	8.38958	0.20314	0	24.8	1	14	9	0	2	95	25	0	25
002461.SZ	酒、饮料和精制茶制造业	2013-12-31	2014-12-31	419.506	1068.03	46.4942	1.27381	0.108579	4.88646	0.09	83.6668	86.9078	-3.241	1	51.94	0	34	8	0	16	18	2	1	7
002463.SZ	计算机、通信和其他电子设备制造业	2013-12-31	2014-12-31	483.793	732.168	40.8449	1.79948	0.087637	1.92464	-0.01	59.8292	68.2334	-8.40427	0	27.42	0	73	13	0	24	78	22	0	30
002465.SZ	计算机、通信和其他电子设备制造业	2013-12-31	2014-12-31	990.817	229.234	36.5519	2.48501	0.234126	4.95401	0.44	36.3291	35.4479	0.88115	1	18.25	0	152	27	0	43	52	15	0	19
002466.SZ	化学原料和化学制品制造业	2013-12-31	2014-12-31	210.44	1207.46	22.5841	1.2531	0.342465	11.4282	0.54	3.5138	1.66274	1.85105	0	36.22	0	31	8	0	9	22	11	0	5
002469.SZ	专业技术服务业	2013-12-31	2014-12-31	139.836	479.024	24.4687	3.5661	0.525779	3.35888	0.47	15.1826	8.19652	6.98611	0	23.22	0	32	12	0	5	36	12	0	14
002470.SZ	化学原料和化学制品制造业	2013-12-31	2014-12-31	2488.12	1522.28	36.519	1.87208	0.316122	8.81496	1.23	54.0055	65.9448	-11.9394	0	39.25	1	2	2	0	0	5	5	0	0
002471.SZ	电气机械和器材制造业	2013-12-31	2014-12-31	1016.95	953.954	63.3757	1.49523	0.106819	3.23696	0.2	50.8847	15.096	35.7887	0	37.08	0	13	10	0	1	0	0	0	0
002472.SZ	通用设备制造业	2013-12-31	2014-12-31	555.397	1001.2	35.2501	1.55476	0.345667	5.39877	0.44	9.9648	2.44965	7.51515	0	10.38	1	21	6	0	6	0	0	0	0
002475.SZ	计算机、通信和其他电子设备制造业	2013-12-31	2014-12-31	983.412	668.487	48.7779	1.35501	0.24229	5.51979	0.8	74.3087	91.0293	-16.7205	0	57.75	1	61	11	0	24	43	8	0	25
002476.SZ	化学原料和化学制品制造业	2013-12-31	2014-12-31	635.721	834.172	16.8455	3.68601	0.444009	1.66354	0.0783	52.573	56.531	-3.95804	0	44.17	0	6	3	0	2	7	5	0	0
002478.SZ	金属制品业	2013-12-31	2014-12-31	1196.94	857.427	23.0141	2.58291	0.481434	7.13843	0.61	12.2939	14.7586	-2.46469	0	28.46	0	2	2	0	0	5	5	0	0
002480.SZ	通用设备制造业	2013-12-31	2014-12-31	580.729	293.817	44.7869	1.86375	0.0904501	3.82614	0.0195	43.8932	63.4276	-19.5343	0	31.65	0	21	2	1	11	8	2	0	3
002481.SZ	食品制造业	2013-12-31	2014-12-31	728.266	1204.17	36.6804	1.98357	0.172717	4.73529	0.34	58.0591	58.7163	-0.657198	1	38.53	0	44	11	0	17	13	5	0	3
002483.SZ	通用设备制造业	2013-12-31	2014-12-31	494.649	988.086	31.3718	2.05315	0.21749	6.08435	0.29	72.0884	57.8313	14.257	0	42.38	1	59	12	0	29	21	12	0	7
002484.SZ	计算机、通信和其他电子设备制造业	2013-12-31	2014-12-31	589.658	930.074	13.8897	4.60094	0.857595	4.7536	0.4615	38.5147	48.0788	-9.56402	0	37.5	0	60	17	0	23	34	14	0	10
002486.SZ	纺织服装、服饰业	2013-12-31	2014-12-31	1023.06	1114.82	36.7307	2.43169	0.162403	1.23389	0.0332	36.2638	39.5725	-3.30875	0	22.56	1	56	15	0	18	40	16	0	7
002487.SZ	金属制品业	2013-12-31	2014-12-31	3.78752	968.684	21.6524	5.16234	0.136059	4.31454	0.13	55.4676	62.9122	-7.44461	0	47.41	0	8	4	0	4	3	0	0	0
002488.SZ	汽车制造业	2013-12-31	2014-12-31	270.184	1119.59	54.1811	1.23272	0.11962	7.74663	0.35	16.6089	4.6394	11.9695	0	16.59	1	52	15	0	16	6	1	0	2
002489.SZ	家具制造业	2013-12-31	2014-12-31	305.654	513.891	41.7393	1.55065	0.226605	6.86598	0.67	44.0882	45.9847	-1.89652	0	37.68	0	49	14	0	23	11	6	0	2
002491.SZ	电气机械和器材制造业	2013-12-31	2014-12-31	16.7731	274.112	57.3911	1.37881	0.147148	5.8772	0.4971	58.0618	57.9122	0.149599	0	49.48	0	37	15	0	10	2	2	0	0
002493.SZ	化学纤维制造业	2013-12-31	2014-12-31	1339.4	2231.88	71.6301	0.389132	0.0234139	5.90229	-0.31	76.4906	76.6243	-0.13371	0	76.44	0	32	8	0	11	5	4	0	1
002494.SZ	皮革、毛皮、羽毛及其制品和制鞋业	2013-12-31	2014-12-31	590.21	1109.38	34.0398	3.71033	0.236418	7.9886	0.56	1.85705	5.50093	-3.64388	0	35.81	0	18	6	1	4	58	22	0	17
002495.SZ	食品制造业	2013-12-31	2014-12-31	415.391	1212.32	2.76562	17.8111	2.27276	3.83524	0.1292	0.925902	0.00149932	0.924402	0	21.6	0	0	0	0	0	7	2	0	2
002496.SZ	化学原料和化学制品制造业	2013-12-31	2014-12-31	317.414	896.496	49.7781	0.896465	0.182388	6.36751	0.63	18.932	15.7444	3.18761	0	52.83	1	43	17	0	14	32	12	0	15
002498.SZ	电气机械和器材制造业	2013-12-31	2014-12-31	258.157	243.271	28.3909	2.74199	0.228865	3.93158	0.22	86.7908	86.8998	-0.109051	0	85.04	0	9	2	0	0	1	0	0	0
002501.SZ	有色金属冶炼和压延加工业	2013-12-31	2014-12-31	742.761	1272.76	48.7214	1.61441	0.217388	7.3426	0.85	14.9397	17.423	-2.48328	0	17.31	1	22	8	0	8	0	0	0	0
002506.SZ	计算机、通信和其他电子设备制造业	2013-12-31	2014-12-31	1623.25	577.549	89.5751	1.01015	0.970107	0.128378	1.07	66.5737	0.657211	65.9165	0	21	0	6	0	0	0	0	0	0	0
002507.SZ	食品制造业	2013-12-31	2014-12-31	1271.98	1245.42	16.9366	4.74754	0.761013	5.65552	0.66	33.6491	20.0353	13.6139	1	40.45	0	10	5	0	5	48	10	0	25
002508.SZ	电气机械和器材制造业	2013-12-31	2014-12-31	1297.43	983.207	31.5632	2.64208	0.575831	7.75672	1.8	74.1662	81.8194	-7.65316	0	50.38	0	100	27	2	31	113	34	0	31
002510.SZ	汽车制造业	2013-12-31	2014-12-31	248.375	886.27	52.0822	1.25872	0.165807	4.05511	0.4	4.33795	2.30235	2.0356	0	7.31	0	34	14	0	7	7	2	0	0
002511.SZ	造纸和纸制品业	2013-12-31	2014-12-31	681.057	1071.08	48.3555	2.09748	0.128411	5.79346	0.17	61.7737	67.7602	-5.98642	0	30.06	0	70	16	0	28	69	23	0	15
002512.SZ	计算机、通信和其他电子设备制造业	2013-12-31	2014-12-31	91.9362	916.917	27.4277	1.48897	0.320297	3.97853	0.2873	5.28448	4.56228	0.722203	0	49.79	0	14	6	0	1	2	0	0	2
002513.SZ	化学原料和化学制品制造业	2013-12-31	2014-12-31	395.062	1153.39	55.9954	0.724819	0.114611	5.39148	-0.18	59.525	73.9709	-14.4459	0	30.93	0	0	0	0	0	1	1	0	0
002514.SZ	金属制品业	2013-12-31	2014-12-31	595.851	1051.42	21.3118	1.9933	0.128521	3.40864	0.07	48.9895	76.3835	-27.394	0	40.43	0	0	0	0	0	29	9	0	14
002515.SZ	农副食品加工业	2013-12-31	2014-12-31	246.158	1233.64	7.66762	5.4567	0.800842	6.02316	0.14	4.14704	7.09632	-2.94928	0	27.7	0	15	9	0	4	12	6	0	3
002516.SZ	纺织业	2013-12-31	2014-12-31	81.4805	905.406	44.7457	1.14672	0.223758	7.53693	0.67	17.8746	3.46771	14.4069	0	54.87	1	22	9	0	8	22	6	0	8
002518.SZ	电气机械和器材制造业	2013-12-31	2014-12-31	347.495	732.872	27.3348	2.95854	0.345429	5.22994	0.51	63.1934	68.9898	-5.79637	0	60.04	1	64	21	0	18	18	6	0	4
002519.SZ	计算机、通信和其他电子设备制造业	2013-12-31	2014-12-31	643.732	671.772	17.0732	3.25672	0.381506	7.11695	0.53	5.59595	0.265207	5.33074	0	35.46	0	83	23	0	26	9	4	0	1
002520.SZ	通用设备制造业	2013-12-31	2014-12-31	436.016	1053.65	48.2261	1.46151	0.154674	3.09164	0.22	68.8155	5.55341	63.2621	0	50.83	1	18	5	0	7	0	0	0	0
002521.SZ	造纸和纸制品业	2013-12-31	2014-12-31	678.588	924.781	36.2879	3.50185	0.282297	6.10325	0.65	10.5642	11.29	-0.725749	0	25.59	0	38	12	0	14	29	10	0	13
002522.SZ	橡胶和塑料制品业	2013-12-31	2014-12-31	630.511	1216.77	21.8017	2.29439	0.309296	3.07211	0.14	11.2133	6.761	4.45227	0	46.42	1	15	6	0	3	49	24	0	21
002523.SZ	通用设备制造业	2013-12-31	2014-12-31	380.588	660.427	21.68	3.61797	0.0848791	3.23833	0.04	34.15	37.1022	-2.95216	1	22.32	0	4	2	0	1	0	0	0	0
002526.SZ	专用设备制造业	2013-12-31	2014-12-31	399.463	252.381	45.3896	1.58111	0.106911	3.6531	0.0049	0.0262976	0.0804511	-0.0541536	0	23.97	0	7	5	0	0	3	1	0	1
002527.SZ	电气机械和器材制造业	2013-12-31	2014-12-31	274.443	719.602	17.5205	3.46709	0.592703	5.19086	0.55	2.42236	1.88685	0.535506	0	18.55	1	82	25	0	23	42	16	0	12
002529.SZ	通用设备制造业	2013-12-31	2014-12-31	112.738	1139.98	12.2922	4.60392	0.261132	6.22149	0.02	49.7028	53.0719	-3.36904	0	24.28	1	8	4	0	0	5	1	0	0
002530.SZ	通用设备制造业	2013-12-31	2014-12-31	566.601	1082.03	26.6851	2.66962	0.248932	2.50279	0.12	68.0453	70.6473	-2.60207	0	36.16	1	8	4	0	0	2	1	0	0
002531.SZ	电气机械和器材制造业	2013-12-31	2014-12-31	106.614	814.12	32.1206	1.8991	0.273805	4.86918	0.42	81.1309	68.8826	12.2483	0	37.5	1	62	22	0	26	17	10	0	5
002532.SZ	通用设备制造业	2013-12-31	2014-12-31	1307.06	1161.41	23.4425	1.77496	0.445379	3.3941	0.27	19.6519	21.2714	-1.61947	0	19.46	1	51	14	0	14	41	14	0	15
002533.SZ	电气机械和器材制造业	2013-12-31	2014-12-31	1265.74	591.695	25.3994	3.10087	0.25498	3.54566	0.236	36.7593	7.98136	28.7779	0	20.81	0	37	17	0	12	18	3	0	0
002534.SZ	通用设备制造业	2013-12-31	2014-12-31	622.293	578.188	55.1232	1.77389	0.0711983	6.60847	0.18	82.127	14.4417	67.6853	0	43.74	0	4	2	0	0	9	5	0	0
002535.SZ	专用设备制造业	2013-12-31	2014-12-31	752.27	221.427	65.7277	0.852356	0.0619276	4.05908	0.1	0.540785	6.70997	-6.16919	0	38.45	1	2	1	0	0	10	2	0	5
002536.SZ	汽车制造业	2013-12-31	2014-12-31	562.141	1006.86	52.3135	0.972746	0.140261	12.359	0.42	0.002275	0.277902	-0.275627	0	43.18	0	33	10	1	16	6	2	0	3
002537.SZ	通用设备制造业	2013-12-31	2014-12-31	328.851	778.416	38.7566	1.54803	0.199899	9.30225	0.2	74.4919	20.0668	54.4251	0	40.88	1	4	3	0	1	1	1	0	0
002538.SZ	化学原料和化学制品制造业	2013-12-31	2014-12-31	1286.73	1284.94	47.72	1.66755	0.190908	5.96878	0.49	49.1669	15.817	33.3498	0	42.3	0	10	3	0	3	4	3	0	0
002539.SZ	化学原料和化学制品制造业	2013-12-31	2014-12-31	745.429	1311.39	62.507	0.721339	0.17951	7.02857	0.34	14.1654	4.20654	9.95883	0	44.5	0	71	22	0	27	9	4	0	1
002540.SZ	有色金属冶炼和压延加工业	2013-12-31	2014-12-31	820.292	846.468	9.9004	7.39102	1.19121	5.9265	0.5333	4.71548	3.52268	1.1928	0	42.49	0	77	24	2	21	51	22	0	17
002541.SZ	金属制品业	2013-12-31	2014-12-31	483.83	407.846	68.0365	1.1569	0.0922028	8.81881	0.51	6.08545	1.6624	4.42305	0	48.24	0	33	14	0	5	33	16	0	9
002543.SZ	电气机械和器材制造业	2013-12-31	2014-12-31	959.5	868.319	31.3009	2.16735	0.398723	5.86472	0.6066	39.935	1.35809	38.5769	0	38.25	0	25	8	0	10	12	5	0	4
002545.SZ	金属制品业	2013-12-31	2014-12-31	64.6006	442.781	28.5131	2.18063	0.113495	10.9676	0.2059	1.18553	1.41969	-0.234158	0	52.45	0	4	2	0	0	0	0	0	0
002546.SZ	电气机械和器材制造业	2013-12-31	2014-12-31	388.816	888.778	20.0344	4.02349	0.533488	5.22836	0.61	54.8204	1.93048	52.8899	0	53.57	0	7	6	0	1	9	7	0	1
002547.SZ	金属制品业	2013-12-31	2014-12-31	739.522	676.269	47.4126	1.53563	0.15041	5.05853	0.36	10.7251	3.60265	7.1225	0	42.96	1	0	0	0	0	17	7	0	4
002548.SZ	农副食品加工业	2013-12-31	2014-12-31	3068.12	1083.57	16.9113	3.27835	0.603474	2.61129	0.2	55.2633	0.98706	54.2762	0	53.59	1	23	11	0	3	12	8	0	4
002550.SZ	医药制造业	2013-12-31	2014-12-31	529.51	1023.02	7.70592	11.1629	1.25776	6.5596	0.77	10.6646	6.5882	4.0764	0	22.8	0	94	20	0	23	90	23	0	27
002551.SZ	专用设备制造业	2013-12-31	2014-12-31	215.36	635.059	38.1768	2.03687	0.167493	3.76027	0.28	15.0332	20.993	-5.95976	0	40.78	1	27	9	0	12	59	21	0	25
002552.SZ	通用设备制造业	2013-12-31	2014-12-31	113.604	1140.86	10.9465	4.14113	0.543436	2.69936	0.05	17.0396	0	17.0396	0	43.5	0	32	9	0	16	1	1	0	0
002553.SZ	通用设备制造业	2013-12-31	2014-12-31	513.906	1149.65	7.31324	10.329	1.81817	3.59183	0.375	1.11611	2.44431	-1.32821	0	39.6	1	10	7	0	1	12	6	0	4
002557.SZ	农副食品加工业	2013-12-31	2014-12-31	1475.41	1198	34.131	1.95685	0.308502	8.06803	0.87	75.4238	10.676	64.7478	0	48.92	0	37	18	0	12	49	10	0	27
002559.SZ	通用设备制造业	2013-12-31	2014-12-31	886.258	1122.56	25.7881	3.25178	0.252563	7.27612	0.48	24.0812	11.8067	12.2745	0	13.09	0	51	21	0	16	10	7	0	2
002560.SZ	电气机械和器材制造业	2013-12-31	2014-12-31	863.169	872.983	18.4105	2.98882	0.30702	9.93277	0.34	0.00046852	0.263861	-0.263393	0	24.54	0	2	1	0	0	4	1	0	0
002562.SZ	化学原料和化学制品制造业	2013-12-31	2014-12-31	1085.65	1123.44	31.305	1.82237	0.258279	3.86674	0.19	8.54553	1.7447	6.80083	0	32.65	1	25	11	0	6	9	6	0	1
002563.SZ	纺织服装、服饰业	2013-12-31	2014-12-31	474.105	289.629	18.0005	4.86875	0.805625	12.6907	1.63	3.27657	3.29394	-0.0173751	0	62.69	0	186	38	1	50	31	12	0	10
002565.SZ	造纸和纸制品业	2013-12-31	2014-12-31	336.773	709.896	43.9794	1.13644	0.0308014	2.35755	-0.07	47.3551	26.2515	21.1037	0	45.56	1	24	8	0	5	34	11	0	13
002566.SZ	医药制造业	2013-12-31	2014-12-31	473.18	1073.78	29.6841	2.97928	0.193737	5.22884	0.29	7.46966	12.2188	-4.74911	0	38.88	0	4	3	0	0	34	12	0	9
002567.SZ	农副食品加工业	2013-12-31	2014-12-31	4766.69	1496.23	45.7122	1.02365	0.228404	4.25535	0.193	69.1378	27.4524	41.6854	0	24.57	1	38	16	0	11	36	15	0	8
002568.SZ	化学原料和化学制品制造业	2013-12-31	2014-12-31	627.058	1181.96	2.80537	30.2889	3.44731	4.05635	0.36	21.7342	5.41054	16.3236	0	38.8	1	38	12	0	16	9	4	0	4
002570.SZ	食品制造业	2013-12-31	2014-12-31	1716.4	832.296	24.4523	2.37842	0.189897	3.48762	0.07	55.6163	24.92	30.6963	0	40.16	0	108	28	2	24	136	41	2	38
002571.SZ	非金属矿物制品业	2013-12-31	2014-12-31	272.22	998.713	30.29	1.75512	0.151567	4.03604	0.0245	5.71548	5.84404	-0.12856	0	41.97	1	0	0	0	0	5	4	0	1
002572.SZ	家具制造业	2013-12-31	2014-12-31	1685.5	1222.55	17.8422	3.64299	0.988244	4.40187	0.74	30.2256	16.2026	14.023	0	25.4	0	71	15	0	28	116	33	0	36
002574.SZ	其他制造业	2013-12-31	2014-12-31	2889.77	491.016	39.0445	5.54371	0.158513	5.76663	0.38	52.4084	5.84535	46.563	0	29.96	1	4	2	0	1	10	7	0	1
002576.SZ	电气机械和器材制造业	2013-12-31	2014-12-31	619.95	1071.59	24.9911	2.79525	0.0562585	5.09792	-0.1	15.6663	1.43581	14.2305	0	32.01	0	13	4	0	3	1	1	0	0
002577.SZ	计算机、通信和其他电子设备制造业	2013-12-31	2014-12-31	375.128	1168.59	22.363	2.12101	0.174381	4.96741	0.13	74.396	1.47586	72.9202	0	67.34	1	66	21	1	23	18	6	0	4
002578.SZ	有色金属冶炼和压延加工业	2013-12-31	2014-12-31	1713.08	1117.51	23.7716	1.77044	0.220474	5.74948	0.21	12.6011	0.00091909	12.6002	0	32.05	0	3	3	0	0	2	2	0	0
002579.SZ	计算机、通信和其他电子设备制造业	2013-12-31	2014-12-31	945.753	1132.62	40.2445	0.797163	0.101581	2.68811	0.08	55.9597	2.86291	53.0968	0	31.92	0	23	7	0	7	0	0	0	0
002580.SZ	电气机械和器材制造业	2013-12-31	2014-12-31	644.632	768.359	48.1115	1.89417	0.114139	7.61465	0.18	13.7108	5.18738	8.52342	0	13.62	0	33	9	0	11	4	3	0	1
002581.SZ	化学原料和化学制品制造业	2013-12-31	2014-12-31	440.081	1174.16	2.6099	32.0226	4.8858	5.32383	0.58	10.9201	26.5606	-15.6405	0	38.69	0	7	6	0	0	15	8	0	4
002582.SZ	农副食品加工业	2013-12-31	2014-12-31	950.392	1114.67	37.5186	3.317	0.153413	9.48687	0.36	2.62004	0.929976	1.69006	0	38.62	0	20	10	0	7	21	11	0	3
002583.SZ	计算机、通信和其他电子设备制造业	2013-12-31	2014-12-31	274.215	265.639	44.989	1.82594	0.12035	2.87625	0.06	1.105	10.6305	-9.52548	0	58.66	1	37	12	0	16	39	15	0	17
002584.SZ	化学原料和化学制品制造业	2013-12-31	2014-12-31	1974.52	929.409	31.5011	1.83987	0.250041	5.53171	0.39	10.4853	4.07696	6.40831	0	18.3	0	65	18	0	25	12	7	0	5
002585.SZ	橡胶和塑料制品业	2013-12-31	2014-12-31	970.074	1289.11	8.87615	5.25049	0.63801	9.28645	0.21	16.3447	0.687652	15.6571	0	32.81	1	26	10	0	3	7	1	0	1
002587.SZ	计算机、通信和其他电子设备制造业	2013-12-31	2014-12-31	675.165	1140.17	19.1843	4.09067	0.511539	2.76392	0.3	0.531501	5.0883	-4.5568	0	30.07	0	72	20	0	20	49	19	0	17
002588.SZ	化学原料和化学制品制造业	2013-12-31	2014-12-31	2054.32	1319.4	39.9645	1.80099	0.304597	10.6869	1.73	14.5835	5.29363	9.28986	0	23.15	0	0	0	0	0	7	4	0	2
002590.SZ	汽车制造业	2013-12-31	2014-12-31	438.301	1015.14	58.2764	1.0879	0.16169	3.57722	0.36	53.4463	0.728557	52.7177	0	53.18	0	12	7	0	4	0	0	0	0
002591.SZ	化学原料和化学制品制造业	2013-12-31	2014-12-31	62.032	914.976	16.7785	4.41918	0.117483	2.85612	0.0225	1.11516	3.21941	-2.10425	0	34.17	0	10	4	0	3	3	1	0	0
002593.SZ	汽车制造业	2013-12-31	2014-12-31	426.308	944.264	56.9502	1.29173	0.0994976	5.74068	0.19	4.04255	1.14958	2.89297	0	46.19	1	4	2	0	0	7	0	1	1
002594.SZ	汽车制造业	2013-12-31	2014-12-31	12447.2	9898.83	69.2641	0.768228	0.0995318	10.2446	0.18	3.76928	2.03225	1.73704	0	27.83	1	113	32	11	3	117	37	7	9
002595.SZ	专用设备制造业	2013-12-31	2014-12-31	191.651	784.451	12.1276	4.90674	1.9021	6.40218	1.26	6.22025	8.71681	-2.49657	0	29.9	0	66	18	2	21	52	15	1	20
002596.SZ	非金属矿物制品业	2013-12-31	2014-12-31	191.469	485.997	37.9452	2.32475	0.154289	4.98674	0.08	1.72448	1.26755	0.456931	0	18.31	0	1	1	0	0	9	5	0	0
002597.SZ	化学原料和化学制品制造业	2013-12-31	2014-12-31	1759.52	1228.23	36.6595	2.27781	0.360588	6.78636	0.59	60.6129	11.7381	48.8748	0	50.57	0	20	9	0	9	11	6	0	4
002598.SZ	通用设备制造业	2013-12-31	2014-12-31	879.65	1049.94	26.3809	2.86435	0.37854	2.34396	0.2437	31.0844	0.544512	30.5399	1	29.81	0	4	4	0	0	6	4	0	0
002599.SZ	印刷和记录媒介复制业	2013-12-31	2014-12-31	955.772	1085.12	45.3887	0.980346	0.162287	4.47166	0.09	6.09038	0	6.09038	0	28.98	0	25	8	0	8	0	0	0	0
002600.SZ	计算机、通信和其他电子设备制造业	2013-12-31	2014-12-31	593.937	812.565	49.0284	1.21432	0.102045	3.92839	0.01	1.077	3.78606	-2.70906	0	34.07	1	16	7	0	4	1	1	0	0
002601.SZ	化学原料和化学制品制造业	2013-12-31	2014-12-31	246.699	1049.98	51.213	0.732848	0.101774	11.5973	0.33	33.4516	18.8574	14.5942	0	14.64	0	27	19	0	5	58	26	0	21
002603.SZ	医药制造业	2013-12-31	2014-12-31	702.954	1123.17	10.4917	6.1058	0.959444	8.08339	0.63	35.5251	5.35643	30.1687	0	33.23	0	62	24	0	9	36	19	1	9
002606.SZ	电气机械和器材制造业	2013-12-31	2014-12-31	374.536	862.207	42.8603	1.59627	0.151551	3.65163	0.13	11.1918	0.89555	10.2962	0	32	0	18	10	0	5	0	0	0	0
002611.SZ	专用设备制造业	2013-12-31	2014-12-31	464.934	1083.89	47.7985	1.94651	0.177459	2.46024	0.24	4.91776	0.306706	4.61105	0	35.47	0	30	13	0	9	12	8	0	1
002612.SZ	纺织服装、服饰业	2013-12-31	2014-12-31	834.241	1118.5	22.1686	6.11658	0.293067	11.2792	0.61	7.16561	5.85203	1.31358	0	50.79	0	21	7	0	5	83	31	0	21
002613.SZ	专用设备制造业	2013-12-31	2014-12-31	277.583	981.71	20.0063	3.15594	0.163718	3.05751	0.04	0	0.498614	-0.498614	0	54.92	1	27	12	0	1	3	3	0	0
002614.SZ	专用设备制造业	2013-12-31	2014-12-31	935.18	981.576	34.3312	2.53032	0.185478	6.05214	0.39	2.0962	12.4995	-10.4033	0	28.59	1	39	17	0	10	24	10	0	10
002615.SZ	金属制品业	2013-12-31	2014-12-31	1327.49	1157.05	20.4866	2.58916	0.568292	7.07785	0.77	6.74092	0.43365	6.30727	0	49.5	0	41	18	0	9	16	6	0	5
002617.SZ	电气机械和器材制造业	2013-12-31	2014-12-31	623.831	724.852	60.9841	1.32985	0.087187	4.70951	-0.22	0.201409	0.334573	-0.133163	0	43.33	0	59	9	0	26	3	2	0	1
002623.SZ	非金属矿物制品业	2013-12-31	2014-12-31	348.656	974.244	18.9797	3.17829	0.126785	13.1609	0.24	56.2445	17.7706	38.4738	0	45	1	46	22	0	10	21	11	0	9
002625.SZ	汽车制造业	2013-12-31	2014-12-31	786.65	1067.46	25.4754	1.46481	0.413682	2.67852	0.22	3.4859	0.0929254	3.39298	0	24.3	0	0	0	0	0	0	0	0	0
002626.SZ	食品制造业	2013-12-31	2014-12-31	751.006	1115.99	9.41098	8.13809	1.85778	4.93686	0.68	73.1814	35.7623	37.4191	0	35	1	26	9	0	9	12	4	0	3
002630.SZ	通用设备制造业	2013-12-31	2014-12-31	1573.33	961.478	61.7187	1.43129	0.0629071	7.4307	0.4112	2.71832	17.11	-14.3916	0	22.63	0	16	10	0	4	13	9	0	2
002631.SZ	木材加工和木、竹、藤、棕、草制品业	2013-12-31	2014-12-31	680.06	1232.38	14.8054	4.59516	0.680008	4.39011	0.4	59.4305	5.71016	53.7204	0	54.95	1	32	13	0	15	28	6	0	15
002632.SZ	化学原料和化学制品制造业	2013-12-31	2014-12-31	585.429	1186.89	14.0122	3.32687	0.51427	6.61549	0.2	52.8	2.74138	50.0586	0	45	1	31	10	0	13	4	0	0	2
002633.SZ	通用设备制造业	2013-12-31	2014-12-31	263.92	1043.22	45.1744	1.40506	0.0454797	3.42922	-0.25	0.35	5.33157	-4.98157	0	37.5	0	0	0	0	0	0	0	0	0
002634.SZ	纺织服装、服饰业	2013-12-31	2014-12-31	752.576	1182.44	19.178	2.70168	0.461938	4.99952	0.28	4.90014	0	4.90014	0	36.92	1	0	0	0	0	0	0	0	0
002635.SZ	计算机、通信和其他电子设备制造业	2013-12-31	2014-12-31	390.914	844.774	44.3928	1.23947	0.165049	7.07067	0.7	3.572	15.7304	-12.1584	0	37.9	0	70	23	0	21	163	42	0	60
002636.SZ	计算机、通信和其他电子设备制造业	2013-12-31	2014-12-31	1275.46	701.26	41.9473	1.55415	0.10881	4.7703	0.15	3.38972	1.37961	2.01011	0	39.83	1	3	1	0	1	0	0	0	0
002637.SZ	化学原料和化学制品制造业	2013-12-31	2014-12-31	2600.31	1184.35	37.1715	1.54434	0.211509	6.61901	0.34	9.84233	13.7914	-3.94908	0	11.57	1	48	24	0	15	28	15	0	9
002638.SZ	电气机械和器材制造业	2013-12-31	2014-12-31	115.31	637.917	31.2053	5.25633	0.0598547	5.92255	0.03	38.7849	10.1094	28.6755	0	27.22	1	31	6	0	8	48	15	0	18
002639.SZ	通用设备制造业	2013-12-31	2014-12-31	201.412	1114.72	34.936	1.35493	0.0407073	7.15918	-0.05	8.78051	4.11345	4.66706	0	30.69	1	23	14	0	0	0	0	0	0
002641.SZ	橡胶和塑料制品业	2013-12-31	2014-12-31	1288.8	865.157	36.3502	1.50533	0.322809	5.11591	0.52	47.2611	0.1288	47.1323	0	43.5	0	24	15	0	6	41	20	0	12
002643.SZ	化学原料和化学制品制造业	2013-12-31	2014-12-31	913.305	1077.45	12.9946	3.92459	0.905533	4.9911	0.35	60.167	35.1523	25.0147	1	27.1	0	14	7	0	2	10	6	0	3
002644.SZ	医药制造业	2013-12-31	2014-12-31	300.184	1147.62	29.7528	4.99011	0.153145	4.13705	0.195	3.74897	0	3.74897	1	70.64	0	10	4	0	0	6	3	0	1
002645.SZ	专用设备制造业	2013-12-31	2014-12-31	837.009	1142.74	17.0042	4.53818	0.170266	4.40357	0.065	0.705695	0.756212	-0.0505173	0	58.12	0	2	1	0	1	7	5	0	2
002646.SZ	酒、饮料和精制茶制造业	2013-12-31	2014-12-31	1143.59	1229.27	11.1172	5.98164	1.54239	4.94298	0.705	71.0127	6.04948	64.9633	0	65	0	14	10	0	0	58	20	0	22
002648.SZ	化学原料和化学制品制造业	2013-12-31	2014-12-31	697.888	1480.09	53.3908	0.90501	0.103588	4.40826	0.04	56.3701	6.99165	49.3784	0	49.56	0	54	18	0	23	66	24	0	27
002651.SZ	专用设备制造业	2013-12-31	2014-12-31	130.684	982.7	19.4529	4.61804	0.638597	4.67546	0.65	3.758	1.01729	2.74071	0	36.21	0	37	12	1	17	3	2	0	1
002652.SZ	金属制品业	2013-12-31	2014-12-31	3244.1	1158.6	41.0625	1.72883	0.19264	3.66155	0.23	0.316815	0	0.316815	0	37.5	0	6	5	0	1	3	3	0	0
002653.SZ	医药制造业	2013-12-31	2014-12-31	795.719	1219.78	26.6981	2.93493	0.702242	1.95078	0.42	6.25911	8.16546	-1.90635	0	40.33	1	0	0	0	0	12	4	0	6
002655.SZ	计算机、通信和其他电子设备制造业	2013-12-31	2014-12-31	487.34	1078.93	38.4606	1.30378	0.194408	1.71782	0.07	4.09389	6.01804	-1.92415	0	42.3	0	7	3	0	1	23	9	0	10
002658.SZ	仪器仪表制造业	2013-12-31	2014-12-31	264.703	900.291	16.4828	5.41014	0.87613	4.91538	0.72	7.31782	4.0299	3.28793	0	66.67	1	44	28	0	6	65	26	0	11
002660.SZ	计算机、通信和其他电子设备制造业	2013-12-31	2014-12-31	593.106	957.377	38.4712	1.56805	-0.0959423	2.58866	-0.19	1.30226	1.49531	-0.193047	0	24.1	1	45	16	0	13	26	10	0	8
002661.SZ	食品制造业	2013-12-31	2014-12-31	2156.51	1072.72	28.2488	2.13941	0.435002	8.64474	0.792	3.11648	2.53599	0.580497	0	59.37	0	57	23	0	16	55	25	0	9
002662.SZ	汽车制造业	2013-12-31	2014-12-31	511.906	662.485	14.2354	4.32505	0.929732	5.51347	0.7	8.19004	1.08296	7.10708	0	30	1	77	21	0	23	19	12	0	3
002664.SZ	汽车制造业	2013-12-31	2014-12-31	782.342	885.885	28.2047	2.47865	0.490627	6.61121	0.93	8.81426	13.3909	-4.5766	0	40.7	0	0	0	0	0	12	7	0	3
002666.SZ	化学原料和化学制品制造业	2013-12-31	2014-12-31	1158.06	936.876	19.1418	3.59774	0.595338	5.04606	0.5	12.654	5.47748	7.17648	0	44.25	0	73	22	0	32	38	13	0	18
002667.SZ	专用设备制造业	2013-12-31	2014-12-31	183.359	1057.43	14.1606	6.573	0.464812	11.1598	0.69	3.29613	4.79654	-1.50042	0	30.01	0	14	7	0	0	26	11	0	13
002668.SZ	电气机械和器材制造业	2013-12-31	2014-12-31	2072.27	830.327	52.8377	1.3238	0.172455	9.16933	1.23	4.97909	14.3262	-9.34716	0	56.24	0	0	0	0	0	11	7	0	2
002669.SZ	化学原料和化学制品制造业	2013-12-31	2014-12-31	675.788	1048.77	19.7794	3.38886	0.612371	3.11096	0.35	1.32235	2.08257	-0.760221	0	17.97	1	11	2	0	2	14	7	0	4
002671.SZ	非金属矿物制品业	2013-12-31	2014-12-31	425.5	615.002	36.5886	2.47952	0.353935	3.35425	0.37	2.48746	8.35919	-5.87173	0	26	1	16	9	0	3	8	4	0	1
002672.SZ	生态保护和环境治理业	2013-12-31	2014-12-31	483.184	817.395	43.063	1.70107	0.220694	7.02151	0.74	21.0141	17.5267	3.48734	0	27.92	0	76	25	0	29	41	17	0	11
002674.SZ	皮革、毛皮、羽毛及其制品和制鞋业	2013-12-31	2014-12-31	1242.49	1022.37	30.2884	2.38147	0.259989	6.64872	0.49	24.8038	23.3677	1.43609	0	34.85	0	7	3	0	1	31	11	0	7
002675.SZ	医药制造业	2013-12-31	2014-12-31	733.339	1054.21	15.0044	4.05736	0.761192	6.7648	0.6016	39.2568	15.692	23.5648	0	26.63	1	28	13	0	12	12	4	0	7
002676.SZ	橡胶和塑料制品业	2013-12-31	2014-12-31	772.099	899.894	37.9585	1.86097	0.19226	6.66761	0.3	1.69949	1.23424	0.465244	0	46.56	0	16	6	0	3	1	1	0	0
002677.SZ	电气机械和器材制造业	2013-12-31	2014-12-31	740.079	1212.03	12.6719	5.29818	1.29226	4.93915	0.69	1.71762	0.595565	1.12205	0	67.5	0	43	15	0	12	26	6	0	0
002678.SZ	文教、工美、体育和娱乐用品制造业	2013-12-31	2014-12-31	974.142	1130.26	22.0382	3.59837	0.408326	1.92471	0.15	4.92026	3.26665	1.65361	1	81.85	1	44	14	0	17	38	17	0	9
002681.SZ	计算机、通信和其他电子设备制造业	2013-12-31	2014-12-31	1171.24	998.724	21.016	3.8333	0.621606	3.62086	0.48	0.0133723	0.00073667	0.0126357	0	49.72	0	21	8	0	4	54	20	0	15
002685.SZ	通用设备制造业	2013-12-31	2014-12-31	278.203	996.244	25.5779	2.89997	0.0698968	3.97506	0.0588	1.21107	24.1498	-22.9387	0	39	0	2	1	0	0	2	0	0	0
002686.SZ	通用设备制造业	2013-12-31	2014-12-31	680.357	1023.66	27.4612	2.10548	0.408814	2.88259	0.3	3.78236	0.716892	3.06547	0	18.75	1	32	12	0	13	17	10	0	5
002687.SZ	纺织服装、服饰业	2013-12-31	2014-12-31	926.66	1117.76	26.26	1.79318	0.333586	4.21755	0.35	2.46954	0.0573181	2.41222	0	26.52	1	10	3	0	2	5	4	0	0
002688.SZ	医药制造业	2013-12-31	2014-12-31	1215.54	1102.94	37.0401	3.38406	0.243841	4.36365	0.35	2.96509	3.24467	-0.279584	0	39.77	0	0	0	0	0	1	1	0	0
002689.SZ	通用设备制造业	2013-12-31	2014-12-31	318.453	474.809	50.2578	1.45627	0.197162	2.64981	0.36	4.06601	3.84823	0.217775	0	40.78	0	11	4	1	3	53	16	0	15
002690.SZ	专用设备制造业	2013-12-31	2014-12-31	437.096	1083.63	9.49269	12.0438	1.67733	5.02759	0.7426	12.0718	16.9563	-4.88449	0	61.43	0	146	34	1	28	81	26	0	20
002691.SZ	专用设备制造业	2013-12-31	2014-12-31	104.504	1013.94	11.018	10.215	0.525966	4.11943	0.19	0.27345	0.000423	0.273027	0	64.5	0	0	0	0	0	1	1	0	0
002692.SZ	电气机械和器材制造业	2013-12-31	2014-12-31	776.966	76.0161	49.7353	1.46249	0.170224	3.95504	0.302	4.07797	0.615807	3.46216	0	29.05	0	1	1	0	0	3	2	0	1
002693.SZ	医药制造业	2013-12-31	2014-12-31	239.619	1220.82	5.29793	27.3919	1.64074	3.30946	0.22	10.2102	16.1223	-5.91208	0	34.45	1	8	3	0	4	6	3	0	3
002694.SZ	橡胶和塑料制品业	2013-12-31	2014-12-31	1011.58	810.158	55.1783	1.20487	0.0964474	3.00182	0.08	0.637653	6.33336	-5.69571	0	41.21	1	9	8	0	1	7	5	0	0
002695.SZ	农副食品加工业	2013-12-31	2014-12-31	1132.19	1217.87	7.3802	10.3395	1.05765	11.7	0.8	6.99334	6.52446	0.468884	0	50.91	0	3	3	0	0	8	5	0	2
002696.SZ	渔业	2013-12-31	2014-12-31	1572.06	989.928	41.7202	1.44494	0.173818	5.40151	0.32	6.5572	7.68137	-1.12418	0	44.03	1	2	1	0	0	2	2	0	0
002698.SZ	专用设备制造业	2013-12-31	2014-12-31	190.734	845.856	19.5594	4.70817	0.565448	4.02785	0.47	6.36492	9.2763	-2.91137	1	24.11	1	67	17	0	25	53	17	0	20
002701.SZ	金属制品业	2013-12-31	2014-12-31	539.455	384.614	42.9455	1.83492	0.457864	6.11195	1.32	8.28436	18.935	-10.6506	0	47.8945	0	55	15	0	16	24	5	0	14
002702.SZ	农副食品加工业	2013-12-31	2014-12-31	1325.51	1080.68	24.2395	2.53969	0.189563	5.66851	0.1301	8.35343	6.87418	1.47924	0	23.62	0	20	10	0	6	37	18	0	10
002703.SZ	汽车制造业	2013-12-31	2014-12-31	249.456	929.566	31.3629	2.29692	0.177559	4.49768	0.16	0.113717	0	0.113717	0	52.36	1	6	1	0	2	0	0	0	0
300001.SZ	电气机械和器材制造业	2013-12-31	2014-12-31	475.347	120.821	48.2982	1.47845	0.17756	3.5273	0.4	55.8199	55.1295	0.690474	0	49.78	0	14	9	0	2	8	3	0	5
300003.SZ	专用设备制造业	2013-12-31	2014-12-31	58.3456	439.7	14.03	3.31611	1.11312	3.8702	0.5212	51.2423	59.318	-8.07572	1	21.9	1	178	41	1	41	28	9	0	12
300004.SZ	通用设备制造业	2013-12-31	2014-12-31	129.815	713.082	20.033	2.29378	0.247464	11.77	0.5	7.89672	3.62919	4.26753	0	13.16	1	116	25	1	34	21	10	0	7
300005.SZ	纺织服装、服饰业	2013-12-31	2014-12-31	1758.09	1092.5	26.7455	2.90301	0.708047	2.4325	0.576	19.2348	30.8755	-11.6407	0	28.77	0	104	33	0	26	44	25	0	11
300006.SZ	医药制造业	2013-12-31	2014-12-31	417.966	1094.54	54.6796	0.692117	0.101838	4.9262	0.05	26.368	29.6359	-3.2679	0	25.4	1	64	16	0	17	17	7	0	5
300008.SZ	专业技术服务业	2013-12-31	2014-12-31	999.144	1123.19	36.1288	1.52568	0.166867	3.3297	0.184	17.9707	17.1135	0.857184	0	22.57	1	14	2	0	11	9	5	0	2
300009.SZ	医药制造业	2013-12-31	2014-12-31	825.658	1140.28	15.5209	2.98783	1.02233	2.5448	0.38	8.68525	1.59876	7.0865	0	30.13	1	56	16	0	18	53	18	0	17
300011.SZ	铁路、船舶、航空航天和其他运输设备制造业	2013-12-31	2014-12-31	330.097	717.117	14.4754	6.93772	0.734853	3.4801	0.3863	28.4764	27.9361	0.540327	0	20.76	0	28	9	0	4	39	15	0	13
300014.SZ	电气机械和器材制造业	2013-12-31	2014-12-31	867.812	939.005	39.2788	1.90908	0.270253	2.4458	0.21	29.318	54.2132	-24.8953	0	45.24	1	31	14	0	9	4	3	0	1
300016.SZ	医药制造业	2013-12-31	2014-12-31	669.771	1058.67	26.5348	2.17529	0.504246	2.0021	0.28	50.5527	38.7493	11.8035	0	23.43	0	77	20	0	26	36	19	0	9
300018.SZ	电气机械和器材制造业	2013-12-31	2014-12-31	218.077	1065.26	8.80269	9.59088	0.668043	3.83	0.26	5.8386	0.0718559	5.76675	0	9	0	33	9	0	5	1	0	0	0
300019.SZ	化学原料和化学制品制造业	2013-12-31	2014-12-31	533.885	1097.17	25.6607	3.19943	0.480422	3.6062	0.49	4.4218	3.21561	1.20619	0	19.57	0	36	14	0	11	44	19	0	18
300024.SZ	通用设备制造业	2013-12-31	2014-12-31	194.371	738.133	38.7024	2.80365	0.333953	2.9536	0.5	43.6037	53.7029	-10.0992	1	27.37	0	17	6	0	7	17	6	0	8
300026.SZ	医药制造业	2013-12-31	2014-12-31	632.424	300.357	22.5028	2.99832	0.832028	4.0861	0.78	37.1558	50.9477	-13.7919	0	24.7	0	19	8	0	4	22	6	0	11
300030.SZ	专用设备制造业	2013-12-31	2014-12-31	601.525	1073.33	23.2828	2.35874	0.382809	2.4661	0.18	11.3756	32.7692	-21.3937	0	23.25	1	126	36	0	39	36	13	0	15
300032.SZ	电气机械和器材制造业	2013-12-31	2014-12-31	259.288	726.607	41.3738	1.27685	0.169034	5.473	0.4	51.2562	64.8695	-13.6134	0	44.98	1	32	8	0	4	2	1	0	0
300034.SZ	有色金属冶炼和压延加工业	2013-12-31	2014-12-31	432.887	1094.51	21.4658	3.81566	0.468478	3.4528	0.3465	59.5718	57.7227	1.84901	1	47.83	0	99	35	0	24	55	22	0	23
300035.SZ	专用设备制造业	2013-12-31	2014-12-31	67.8772	974.246	15.1929	6.81838	0.444386	3.6378	0.23	1.32477	2.94105	-1.61628	0	17.24	0	2	1	0	0	13	6	0	5
300037.SZ	化学原料和化学制品制造业	2013-12-31	2014-12-31	592.14	1015.66	17.2355	3.95835	0.658321	7.8427	0.78	9.13216	7.04555	2.08661	0	16.65	0	54	22	0	13	31	10	0	12
300039.SZ	医药制造业	2013-12-31	2014-12-31	1009.83	864.753	10.9911	8.14848	1.84283	2.943	0.5527	20.199	29.9075	-9.70849	0	29.68	0	95	24	1	30	74	21	0	24
300040.SZ	电气机械和器材制造业	2013-12-31	2014-12-31	7.08305	963.458	15.2293	6.46569	-0.210159	4.2609	-0.2	7.41832	11.9021	-4.48383	0	21.6	0	0	0	0	0	2	2	0	0
300041.SZ	化学原料和化学制品制造业	2013-12-31	2014-12-31	291.117	947.075	20.4121	2.95048	0.59026	6.277	0.6484	24.1718	25.3626	-1.19082	0	19.04	0	22	10	0	6	10	6	0	2
300042.SZ	计算机、通信和其他电子设备制造业	2013-12-31	2014-12-31	332.112	1192.7	3.40204	20.8481	0.645092	6.2268	0.1502	3.25538	1.98937	1.26602	0	21.63	1	2	0	0	1	0	0	0	0
300045.SZ	专用设备制造业	2013-12-31	2014-12-31	295.638	970.694	20.2648	4.51566	0.376192	3.0088	0.18	5.65032	20.9326	-15.2823	0	21.32	0	63	23	0	18	48	13	0	16
300046.SZ	计算机、通信和其他电子设备制造业	2013-12-31	2014-12-31	177.956	1187.84	7.08238	12.4287	0.846874	5.7512	0.309	31.3883	28.7781	2.61022	0	44.74	1	11	4	0	6	3	2	0	1
300048.SZ	电气机械和器材制造业	2013-12-31	2014-12-31	521.497	512.347	19.7789	3.60639	0.228939	4.49863	0.13	36.5036	11.8214	24.6822	0	27.14	0	15	8	0	2	30	12	0	7
300049.SZ	医药制造业	2013-12-31	2014-12-31	656.453	1030.38	31.2575	2.8091	0.386851	6.4315	0.7	46.0679	38.7602	7.30768	1	10.01	0	62	12	0	26	37	12	0	12
300053.SZ	计算机、通信和其他电子设备制造业	2013-12-31	2014-12-31	75.7715	1103.85	11.4501	5.32507	0.644838	3.2849	0.125	12.9899	14.4227	-1.43279	0	22.94	1	64	13	0	31	5	5	0	0
300054.SZ	化学原料和化学制品制造业	2013-12-31	2014-12-31	357.395	998.303	16.7494	3.40202	0.817351	2.6619	0.31	20.0663	25.4419	-5.37562	0	19.04	0	44	14	0	17	51	18	0	21
300055.SZ	土木工程建筑业	2013-12-31	2014-12-31	254.322	633.849	28.1586	2.69448	0.234877	10.6446	0.8191	21.3094	24.3444	-3.03495	0	28.88	0	81	29	0	16	75	34	0	23
300056.SZ	专用设备制造业	2013-12-31	2014-12-31	611.756	984.547	45.7004	1.48575	0.258961	3.0951	0.39	5.52293	3.34387	2.17906	0	19.94	1	8	3	0	3	5	2	0	0
300057.SZ	有色金属冶炼和压延加工业	2013-12-31	2014-12-31	515.169	759.254	53.2707	0.986905	0.162016	4.1869	0.4255	2.33129	10.631	-8.29971	0	51.26	1	14	6	0	3	50	11	0	23
300062.SZ	电气机械和器材制造业	2013-12-31	2014-12-31	416.505	935.635	19.9376	3.80766	0.271504	4.9514	0.2	6.91664	5.2385	1.67814	0	25.42	0	2	1	0	1	4	2	0	2
300065.SZ	计算机、通信和其他电子设备制造业	2013-12-31	2014-12-31	302.611	961.838	17.4287	5.55315	0.253789	2.8493	0.09	6.31004	8.71096	-2.40091	0	18.46	1	80	24	0	26	4	4	0	0
300066.SZ	仪器仪表制造业	2013-12-31	2014-12-31	692.399	1046.52	13.4057	4.97757	0.957337	4.5083	0.5	62.7888	37.8541	24.9346	0	41.01	0	36	13	0	18	0	0	0	0
300067.SZ	化学原料和化学制品制造业	2013-12-31	2014-12-31	199.438	1090.21	12.798	4.78519	1.16875	2.6731	0.31	1.01045	1.12725	-0.1168	0	43.92	1	36	13	0	16	17	8	0	6
300068.SZ	电气机械和器材制造业	2013-12-31	2014-12-31	324.734	44.0992	39.0945	2.05246	0.156291	4.6367	0.18	8.57002	7.06192	1.5081	0	19.67	0	43	17	0	11	29	14	0	5
300069.SZ	电气机械和器材制造业	2013-12-31	2014-12-31	518.136	1105.15	26.2997	2.34931	0.246118	4.14	0.13	2.06507	0.0901308	1.97494	0	40.99	0	4	2	0	0	0	0	0	0
300072.SZ	化学原料和化学制品制造业	2013-12-31	2014-12-31	1053.77	495.701	60.3988	1.56123	0.213594	3.8006	0.79	54.2907	54.3085	-0.0177554	0	28.3619	0	70	15	0	25	54	17	0	18
300073.SZ	非金属矿物制品业	2013-12-31	2014-12-31	161.136	1030.68	19.7021	3.05305	0.00315879	5.1096	-0.16	47.4505	38.7062	8.74428	1	30.95	0	85	21	0	23	29	13	0	9
300076.SZ	计算机、通信和其他电子设备制造业	2013-12-31	2014-12-31	335.613	1081.45	8.7562	8.7995	0.265152	5.0815	0.09	32.5229	30.0226	2.50021	0	30.02	1	14	4	0	0	3	1	0	0
300077.SZ	计算机、通信和其他电子设备制造业	2013-12-31	2014-12-31	45.2772	990.12	5.29555	19.3021	-0.00604573	9.97	0.04	13.9957	13.8772	0.118496	0	4.96	0	106	32	1	27	38	13	0	15
300078.SZ	计算机、通信和其他电子设备制造业	2013-12-31	2014-12-31	421.511	1126.02	8.6427	6.92526	0.893108	6.8825	0.47	3.73005	10.2273	-6.49728	0	33.58	1	39	17	0	12	32	13	0	12
300079.SZ	计算机、通信和其他电子设备制造业	2013-12-31	2014-12-31	10.1818	976.615	7.87977	9.94406	0.636645	4.2038	0.27	10.3459	19.8201	-9.47421	0	15.56	1	100	30	0	18	17	8	0	6
300080.SZ	非金属矿物制品业	2013-12-31	2014-12-31	191.767	717.813	41.7755	1.41884	0.115217	6.4003	0.0912	12.7958	11.0163	1.77955	1	23.04	0	10	3	0	4	19	8	0	9
300082.SZ	化学原料和化学制品制造业	2013-12-31	2014-12-31	198.459	702.969	40.2749	1.65444	0.0876892	8.5376	0.27	66.134	68.4087	-2.27471	0	55.37	1	7	5	0	1	0	0	0	0
300083.SZ	计算机、通信和其他电子设备制造业	2013-12-31	2014-12-31	1492.76	693.836	60.3031	0.953128	0.118097	7.4132	0.37	66.1932	73.2248	-7.03164	0	56.16	0	38	9	0	15	78	32	0	26
300086.SZ	医药制造业	2013-12-31	2014-12-31	266.777	1221.97	5.10744	14.6546	1.0081	5.8204	0.1969	60.6537	0.363249	60.2905	0	50.86	1	14	3	0	5	2	1	0	1
300088.SZ	计算机、通信和其他电子设备制造业	2013-12-31	2014-12-31	56.2417	747.709	38.3494	1.18986	0.24776	4.2241	0.32	43.9276	39.9155	4.01207	0	21.22	0	31	13	0	10	41	17	0	15
300091.SZ	通用设备制造业	2013-12-31	2014-12-31	142.123	641.252	56.3829	1.22894	0.0730443	3.8816	0.07	21.4665	7.97719	13.4893	0	18.04	1	41	9	0	10	9	4	0	3
300092.SZ	专用设备制造业	2013-12-31	2014-12-31	160.268	1078.4	31.2425	1.95146	0.197371	5.6227	0.12	1.91603	0	1.91603	0	21.59	0	7	1	0	1	0	0	0	0
300093.SZ	非金属矿物制品业	2013-12-31	2014-12-31	318.205	1139.28	45.1869	2.12957	0.131317	4.0508	0.09	44.311	51.7439	-7.43293	0	26.91	1	0	0	0	0	4	0	0	2
300094.SZ	渔业	2013-12-31	2014-12-31	679.605	627.224	37.6156	2.20648	0.339492	4.8517	0.64	64.2389	67.2759	-3.037	0	40.12	0	8	4	0	3	45	18	0	13
300095.SZ	专用设备制造业	2013-12-31	2014-12-31	223.113	982.325	23.7044	2.78254	0.365185	3.8467	0.2049	20.1398	17.6528	2.48704	0	31.89	0	30	11	0	10	7	2	0	1
300097.SZ	通用设备制造业	2013-12-31	2014-12-31	224.166	1085.86	14.3521	5.76609	0.385496	3.8113	0.19	4.36776	1.94125	2.42651	0	45.04	1	4	1	0	0	0	0	0	0
300099.SZ	专用设备制造业	2013-12-31	2014-12-31	15.5986	981.595	9.1972	7.07792	0.189993	3.853	0.023	1.11736	0.178788	0.938574	0	37.71	0	0	0	0	0	1	1	0	0
300100.SZ	汽车制造业	2013-12-31	2014-12-31	517.057	739.248	47.5121	1.14239	0.156152	4.8072	0.47	47.8241	58.757	-10.9329	0	49.65	1	19	7	0	9	0	0	0	0
300102.SZ	计算机、通信和其他电子设备制造业	2013-12-31	2014-12-31	24.8959	977.846	16.2955	3.7076	0.380754	6.0502	0.19	5.41583	8.67447	-3.25864	0	16.97	0	16	5	0	7	0	0	0	0
300103.SZ	专用设备制造业	2013-12-31	2014-12-31	212.402	1080.22	14.8435	5.66762	0.403899	3.8126	0.2381	5.50444	2.85867	2.64577	1	29.95	0	20	8	0	7	12	4	0	4
300105.SZ	电气机械和器材制造业	2013-12-31	2014-12-31	291.204	127.003	31.7612	2.87644	0.213089	4.1875	0.33	62.246	80.1354	-17.8894	1	23.25	0	28	9	0	6	45	19	0	16
300106.SZ	畜牧业	2013-12-31	2014-12-31	541.322	1097.84	56.8291	1.11707	0.124918	3.8629	0.14	46.264	59.1514	-12.8874	1	44.32	0	4	4	0	0	3	2	0	1
300107.SZ	化学原料和化学制品制造业	2013-12-31	2014-12-31	342.957	1200.95	5.45881	8.47229	1.84097	3.2283	0.15	6.8985	2.03964	4.85886	0	40.36	0	1	1	0	0	28	9	0	15
300109.SZ	化学原料和化学制品制造业	2013-12-31	2014-12-31	566.93	1201.9	15.6716	2.22771	0.736908	3.4744	0.26	10.4038	8.33333	2.0705	0	19.96	0	3	2	0	0	1	1	0	0
300110.SZ	医药制造业	2013-12-31	2014-12-31	154.576	820.006	43.5571	0.949345	0.181013	2.2013	0.08	60.7806	62.9439	-2.16326	0	49	0	49	20	0	18	37	15	0	16
300111.SZ	计算机、通信和其他电子设备制造业	2013-12-31	2014-12-31	108.905	847.626	61.6929	0.83697	0.135359	1.0786	0.03	3.62298	1.42665	2.19633	0	24.72	0	0	0	0	0	0	0	0	0
300112.SZ	仪器仪表制造业	2013-12-31	2014-12-31	755.194	1138.07	16.3476	3.05121	0.423671	1.9446	0.09	2.19667	3.87436	-1.67769	0	22.29	0	4	2	0	1	6	2	0	2
300114.SZ	计算机、通信和其他电子设备制造业	2013-12-31	2014-12-31	591.44	959.987	24.5419	2.85048	0.36853	5.77	0.45	65.1663	73.8561	-8.68973	1	51.77	0	1	1	0	0	7	2	0	4
300115.SZ	计算机、通信和其他电子设备制造业	2013-12-31	2014-12-31	625.735	564.907	47.7824	1.48872	0.304283	3.8145	0.56	69.0953	85.9069	-16.8116	0	51.61	1	94	29	1	20	75	29	0	20
300118.SZ	计算机、通信和其他电子设备制造业	2013-12-31	2014-12-31	945.781	482.598	52.437	1.31654	0.0932918	4.1415	0.1135	6.29074	15.4478	-9.15708	0	33.82	1	14	6	0	6	16	4	0	10
300119.SZ	医药制造业	2013-12-31	2014-12-31	189.31	960.345	12.9722	4.82116	0.28386	4.1499	0.07	0.680051	11.3927	-10.7127	0	42.78	1	17	7	0	8	17	4	0	8
300120.SZ	电气机械和器材制造业	2013-12-31	2014-12-31	821.334	1141.55	15.179	3.96871	0.157719	2.9084	0.024	20.6765	11.3258	9.35068	0	19.19	0	5	3	0	2	3	2	0	1
300121.SZ	化学原料和化学制品制造业	2013-12-31	2014-12-31	458.865	1035.31	61.3476	1.14799	0.153812	1.6767	0.1	1.18228	2.44493	-1.26265	0	49.47	0	6	4	0	1	20	9	0	8
300122.SZ	医药制造业	2013-12-31	2014-12-31	175.149	924.846	9.4574	12.3857	0.722427	3.0722	0.19	7.66062	10.2875	-2.62689	0	53.85	1	2	2	0	0	2	2	0	0
300123.SZ	铁路、船舶、航空航天和其他运输设备制造业	2013-12-31	2014-12-31	477.477	1122.34	34.9037	1.40647	0.175641	3.194	0.08	43.4417	45.0335	-1.5918	0	35.76	1	49	13	0	17	24	10	0	11
300124.SZ	电气机械和器材制造业	2013-12-31	2014-12-31	14.8071	751.43	21.9502	4.09351	0.729846	4.43	0.85	34.7593	39.5036	-4.74425	0	19.69	1	317	52	4	53	229	44	1	60
300126.SZ	通用设备制造业	2013-12-31	2014-12-31	651.569	1055.83	15.3243	5.03941	0.390728	3.3811	0.2041	8.78369	11.6676	-2.88388	0	26.36	1	6	3	0	1	17	7	0	4
300127.SZ	计算机、通信和其他电子设备制造业	2013-12-31	2014-12-31	413.01	1123.15	8.47428	9.52061	0.908467	3.105	0.22	36.1436	37.6989	-1.5552	0	33.58	0	14	3	0	2	6	6	0	0
300128.SZ	计算机、通信和其他电子设备制造业	2013-12-31	2014-12-31	890.088	480.07	36.339	1.28634	0.124487	4.9551	0.18	69.688	81.9067	-12.2187	0	51.77	1	48	12	0	17	81	26	0	32
300129.SZ	电气机械和器材制造业	2013-12-31	2014-12-31	270.895	861.623	38.1791	1.72616	0.171349	4.6748	0.3	0.691669	1.36357	-0.671897	0	8.98	0	20	7	0	8	15	8	0	5
300130.SZ	专用设备制造业	2013-12-31	2014-12-31	445.75	912.713	17.9516	4.38176	0.289374	9.89	0.7	5.60336	1.86873	3.73463	0	33.31	1	32	8	0	11	1	0	0	0
300132.SZ	化学原料和化学制品制造业	2013-12-31	2014-12-31	749.609	1099.59	43.0529	1.32345	0.256714	1.5563	0.1353	1.21983	6.41034	-5.19051	0	24.34	0	0	0	0	0	4	2	0	2
300134.SZ	计算机、通信和其他电子设备制造业	2013-12-31	2014-12-31	531.833	763.152	25.5122	1.82728	0.896027	6.6949	1.39	55.7185	60.6642	-4.94568	0	51.01	0	54	15	0	5	32	13	0	12
300135.SZ	化学原料和化学制品制造业	2013-12-31	2014-12-31	294.456	446.304	50.4248	1.60375	0.140106	2.2621	0.124	9.07531	4.15943	4.91588	0	30.08	0	0	0	0	0	0	0	0	0
300136.SZ	计算机、通信和其他电子设备制造业	2013-12-31	2014-12-31	580.637	1025.98	35.6962	1.57457	0.297712	2.4716	0.2313	16.4729	20.8437	-4.37082	0	26.34	0	53	18	0	21	75	25	0	31
300137.SZ	仪器仪表制造业	2013-12-31	2014-12-31	378.606	1019.94	12.984	6.27178	0.599706	3.161	0.22	16.2122	28.6208	-12.4086	0	15.53	1	34	13	0	14	17	10	0	3
300138.SZ	农副食品加工业	2013-12-31	2014-12-31	1182.13	1173.38	33.1313	2.03272	0.195037	5.6089	0.1246	9.9646	7.70932	2.25528	0	9.98	1	4	2	0	2	3	2	0	0
300140.SZ	电气机械和器材制造业	2013-12-31	2014-12-31	79.4358	1083.18	16.0154	3.7011	0.124496	6.4706	0.0697	61.2768	64.7541	-3.47733	1	29.85	0	22	6	0	9	0	0	0	0
300141.SZ	电气机械和器材制造业	2013-12-31	2014-12-31	158.313	966.626	16.0266	5.06245	0.492886	4.1172	0.31	1.42829	0.371655	1.05664	0	47.21	1	11	5	0	4	14	8	0	5
300142.SZ	医药制造业	2013-12-31	2014-12-31	298.457	866.215	46.1774	1.56896	0.150192	12.3201	0.61	28.6387	21.2395	7.39917	0	15.05	1	52	21	0	12	28	10	0	9
300145.SZ	通用设备制造业	2013-12-31	2014-12-31	1082.98	1099.26	26.3692	2.27529	0.492482	5.5215	0.76	20.1957	27.6494	-7.45368	0	36.54	0	43	13	0	12	41	17	0	16
300146.SZ	食品制造业	2013-12-31	2014-12-31	1141.18	1197.3	9.38401	7.85772	2.35879	3.72	0.77	6.05986	22.3893	-16.3294	0	57.33	0	13	4	0	5	38	10	0	16
300147.SZ	医药制造业	2013-12-31	2014-12-31	262.386	934.685	47.8523	1.09757	0.201431	3.4223	0.39	63.7415	83.8766	-20.1351	0	34.06	1	43	10	1	23	40	11	0	17
300151.SZ	专用设备制造业	2013-12-31	2014-12-31	902.563	1110.35	18.4119	4.83941	0.437859	3.863	0.26	3.15158	1.39973	1.75185	0	49.91	0	34	7	0	12	0	0	0	0
300152.SZ	电气机械和器材制造业	2013-12-31	2014-12-31	529.161	428.77	39.0429	1.63277	0.0885961	6.1511	0.18	32.4188	37.8658	-5.44705	0	32.41	0	1	0	0	0	0	0	0	0
300153.SZ	电气机械和器材制造业	2013-12-31	2014-12-31	446.397	994.936	18.4586	4.10492	0.166836	5.8681	0.2	77.3277	74.2408	3.08697	0	49.45	0	1	0	0	1	0	0	0	0
300154.SZ	通用设备制造业	2013-12-31	2014-12-31	484.552	1135.27	14.2683	6.50278	0.440075	6.6987	0.5	29.511	28.2621	1.24892	0	39.52	1	28	12	0	8	12	8	0	4
300155.SZ	计算机、通信和其他电子设备制造业	2013-12-31	2014-12-31	518.863	1054.74	16.9845	5.43881	0.381219	3.0536	0.23	5.42667	13.6207	-8.19406	0	38.41	0	77	20	0	27	94	35	0	32
300157.SZ	开采专业及辅助性活动	2013-12-31	2014-12-31	497.972	474.261	20.6772	2.10815	0.369018	3.71	0.14	4.95794	32.9159	-27.9579	0	17.63	0	3	3	0	0	57	11	0	26
300158.SZ	医药制造业	2013-12-31	2014-12-31	625.425	851.289	31.0751	1.70073	0.166799	6.8024	0.1457	1.51467	4.83469	-3.32002	0	59.08	0	7	3	0	3	29	13	0	10
300159.SZ	专用设备制造业	2013-12-31	2014-12-31	353.531	955.601	11.3036	8.16829	0.952339	3.0715	0.31	14.7577	6.46046	8.29728	0	15.48	1	6	5	0	0	10	4	0	4
300160.SZ	非金属矿物制品业	2013-12-31	2014-12-31	355.212	988.282	20.3871	3.56935	0.293124	5.8078	0.1953	63.8309	3.58217	60.2487	0	29.62	1	5	4	0	1	4	2	0	1
300161.SZ	通用设备制造业	2013-12-31	2014-12-31	65.7634	936.269	31.8106	3.07611	0.0848939	5.3134	0.0662	36.3256	16.6401	19.6855	1	20.36	1	8	2	0	0	5	3	0	0
300162.SZ	计算机、通信和其他电子设备制造业	2013-12-31	2014-12-31	322.998	1097.87	15.5384	4.18259	0.446251	5.5801	0.19	38.7489	0.411034	38.3379	0	28.31	1	62	17	1	23	11	2	0	1
300165.SZ	仪器仪表制造业	2013-12-31	2014-12-31	282.342	1180.13	5.24728	21.8457	0.474395	9.5937	0.32	2.38647	2.34833	0.0381393	0	42.57	0	54	22	0	15	21	13	0	6
300169.SZ	橡胶和塑料制品业	2013-12-31	2014-12-31	332.881	961.399	34.0105	2.01416	0.182454	3.72	0.07	4.29073	6.83052	-2.53979	0	11.16	0	32	12	0	13	9	2	0	5
300171.SZ	专用设备制造业	2013-12-31	2014-12-31	560.061	1006.1	35.7839	2.46383	0.25664	8.2023	1.08	9.20241	6.38234	2.82007	0	62.51	1	55	15	0	16	63	26	0	13
300173.SZ	专用设备制造业	2013-12-31	2014-12-31	299.797	1034.21	22.9241	2.2299	0.053914	7.7707	0.07	20.0044	12.2016	7.80277	0	21.15	0	1	1	0	0	0	0	0	0
300174.SZ	化学原料和化学制品制造业	2013-12-31	2014-12-31	667.713	1181.37	17.7312	2.35697	0.340865	3.6679	0.0596	0.613256	0.714421	-0.101165	0	44.43	0	4	2	0	2	9	6	0	3
300175.SZ	农副食品加工业	2013-12-31	2014-12-31	770.289	1096.51	39.231	1.7669	0.209466	1.8128	0.186	37.0573	3.10361	33.9537	0	29.89	0	10	2	0	4	13	4	0	5
300176.SZ	汽车制造业	2013-12-31	2014-12-31	778.81	971.32	68.893	0.840158	0.130384	5.2703	0.1488	66.4719	1.511	64.9609	0	29.23	0	10	4	0	3	0	0	0	0
300177.SZ	计算机、通信和其他电子设备制造业	2013-12-31	2014-12-31	487.096	923.521	14.7105	5.17963	0.714959	2.531	0.25	5.20002	14.6948	-9.49479	0	29.78	0	56	16	0	21	105	35	0	36
300179.SZ	非金属矿物制品业	2013-12-31	2014-12-31	7.95916	1135.01	14.8816	6.44477	0.374113	3.3144	0.17	6.64247	4.01109	2.63138	0	28.26	1	26	9	0	7	19	13	0	5
300180.SZ	橡胶和塑料制品业	2013-12-31	2014-12-31	738.122	1184.64	19.7377	4.63241	0.564655	8.9818	0.73	21.3809	0	21.3809	0	14.87	0	10	10	0	0	6	2	0	2
300181.SZ	医药制造业	2013-12-31	2014-12-31	562.534	1127.68	26.2166	2.26286	0.481736	2.5369	0.33	11.053	20.7807	-9.7277	0	30.94	0	56	17	0	12	47	15	0	18
300183.SZ	软件和信息技术服务业	2013-12-31	2014-12-31	278.207	975.415	8.92121	11.5995	1.23658	8.3979	1.1	17.0615	5.01974	12.0418	0	23.47	0	15	7	0	3	40	10	0	21
300185.SZ	通用设备制造业	2013-12-31	2014-12-31	634.051	512.23	47.0371	0.997676	0.110962	3.9004	0.09	15.0877	0.27752	14.8102	0	16.65	0	0	0	0	0	0	0	0	0
300193.SZ	通用设备制造业	2013-12-31	2014-12-31	298.141	1133.28	9.79053	8.3696	0.257675	8.61	0.24	4.24249	4.02689	0.215603	0	24.06	0	2	1	0	0	5	1	0	1
300194.SZ	医药制造业	2013-12-31	2014-12-31	232.168	1193.38	6.80525	11.3412	0.650964	6.5617	0.18	7.76655	2.13981	5.62674	0	46.12	0	35	11	0	10	20	7	0	7
300195.SZ	专用设备制造业	2013-12-31	2014-12-31	291.224	787.364	16.5809	3.68604	0.546372	13.1147	1.1	4.54906	9.23096	-4.6819	0	31.82	0	124	28	0	35	19	7	0	10
300196.SZ	非金属矿物制品业	2013-12-31	2014-12-31	1066	1114.57	25.8058	1.37423	0.625699	5.73	0.77	23.0163	20.3902	2.62614	0	39.38	0	57	16	0	21	63	20	0	28
300198.SZ	橡胶和塑料制品业	2013-12-31	2014-12-31	26.8844	748.234	27.8211	2.07757	0.211973	2.6785	0.118	3.56633	11.5568	-7.99044	0	16.24	0	10	6	0	0	0	0	0	0
300199.SZ	医药制造业	2013-12-31	2014-12-31	167.97	1048.24	23.6422	8.38528	0.551128	3.2404	0.43	23.473	17.8549	5.6181	0	26.06	0	44	8	0	11	64	21	0	30
300200.SZ	化学原料和化学制品制造业	2013-12-31	2014-12-31	749.554	1055.81	8.52508	10.2364	0.912379	3.5482	0.23	49.565	4.26668	45.2984	0	37.53	0	17	8	0	5	7	4	0	0
300201.SZ	专用设备制造业	2013-12-31	2014-12-31	459.427	1018.6	37.2011	1.9292	0.11276	1.8939	0.0468	46.9106	22.2784	24.6321	0	24.85	0	12	9	0	2	17	5	0	10
300203.SZ	仪器仪表制造业	2013-12-31	2014-12-31	57.174	438.16	27.4489	3.24455	0.307839	4.5867	0.43	68.5004	5.66631	62.8341	0	24.62	0	36	16	0	7	2	2	0	0
300204.SZ	医药制造业	2013-12-31	2014-12-31	680.466	1019.82	16.4213	5.72385	0.772883	6.3068	0.81	72.459	2.65086	69.8081	0	37.65	0	25	7	0	10	21	9	0	8
300206.SZ	专用设备制造业	2013-12-31	2014-12-31	530.411	1181.37	14.2051	10.4059	0.0301481	5.96	0.07	14.0426	21.0682	-7.02562	0	20.86	1	81	25	0	26	78	23	0	23
300207.SZ	电气机械和器材制造业	2013-12-31	2014-12-31	168.53	355.618	67.4401	1.28456	0.0948667	5.7494	0.68	19.9125	11.0025	8.91	0	29.17	1	95	26	1	25	101	34	0	32
300210.SZ	专用设备制造业	2013-12-31	2014-12-31	140.303	883.972	39.977	1.93761	0.227092	3.55	0.45	12.7644	14.7557	-1.99132	0	39.44	0	13	4	0	2	10	7	0	1
300211.SZ	计算机、通信和其他电子设备制造业	2013-12-31	2014-12-31	423.504	1087.37	15.4775	3.83343	0.376488	5.8535	0.1252	3.23301	2.82483	0.408177	0	48.4	1	1	0	0	0	5	3	0	2
300213.SZ	计算机、通信和其他电子设备制造业	2013-12-31	2014-12-31	651.592	837.959	28.122	2.71859	0.273849	3.5158	0.28	15.3592	0.742641	14.6166	0	15.53	0	39	12	0	15	26	12	0	13
300214.SZ	化学原料和化学制品制造业	2013-12-31	2014-12-31	1036.92	1026	11.1059	5.23164	0.774816	3.0417	0.13	1.20266	0.689899	0.512757	0	31.21	0	1	1	0	0	5	3	0	1
300217.SZ	电气机械和器材制造业	2013-12-31	2014-12-31	357.375	940.265	27.5803	2.64862	0.316707	2.9308	0.2596	2.65773	22.5622	-19.9045	0	22.49	0	28	12	0	9	37	13	0	16
300218.SZ	橡胶和塑料制品业	2013-12-31	2014-12-31	1350.61	1217.59	44.0827	1.00381	0.184603	4.3107	0.2516	47.8267	6.36288	41.4638	0	22.02	1	41	16	0	17	13	10	0	3
300219.SZ	计算机、通信和其他电子设备制造业	2013-12-31	2014-12-31	746.801	968.409	41.2722	1.49609	0.240546	3.6885	0.37	5.36232	9.56126	-4.19894	0	27.26	0	49	21	1	17	60	27	0	19
300220.SZ	计算机、通信和其他电子设备制造业	2013-12-31	2014-12-31	456.244	1182.59	28.2993	4.87304	0.145059	2.3277	0.0856	6.83847	6.38524	0.453231	0	54.85	1	31	8	0	7	15	5	0	6
300221.SZ	橡胶和塑料制品业	2013-12-31	2014-12-31	1059.96	862.789	42.0989	1.66542	0.120118	3.5094	0.12	38.7486	7.9348	30.8138	0	26.04	0	12	6	0	2	9	5	0	3
300222.SZ	电气机械和器材制造业	2013-12-31	2014-12-31	531.838	953.034	24.416	2.53627	0.234065	7.8601	0.53	5.45676	7.66905	-2.21229	0	40.33	1	22	8	0	9	7	3	0	4
300223.SZ	计算机、通信和其他电子设备制造业	2013-12-31	2014-12-31	83.3822	1214.91	1.399	76.4578	-1.95863	10.1675	-0.0964	5.89305	3.17568	2.71737	0	21.17	1	42	15	0	9	52	20	0	19
300224.SZ	非金属矿物制品业	2013-12-31	2014-12-31	422.071	1079.25	24.6341	3.00124	0.273255	6.2189	0.47	73.2128	6.22368	66.9891	0	58.87	0	46	9	0	17	24	14	0	9
300225.SZ	化学原料和化学制品制造业	2013-12-31	2014-12-31	874.645	1038.69	21.7301	3.08995	0.566202	3.0671	0.336	25.8221	0.31296	25.5091	0	36.69	1	35	14	1	8	28	13	0	11
300227.SZ	计算机、通信和其他电子设备制造业	2013-12-31	2014-12-31	390.312	1130.69	35.6888	1.24158	0.346614	2.5238	0.2	53.0247	8.07269	44.952	0	41.73	1	14	6	0	4	11	7	0	2
300228.SZ	专用设备制造业	2013-12-31	2014-12-31	283.404	455.817	62.3144	1.24295	0.186216	9.0869	1.61	5.48853	33.718	-28.2295	0	12.68	0	28	6	0	13	21	11	0	8
300230.SZ	橡胶和塑料制品业	2013-12-31	2014-12-31	652.216	1114.57	15.1859	5.76739	0.803995	3.5871	0.3502	1.18505	7.10188	-5.91683	0	44.72	1	6	3	0	3	15	11	0	3
300232.SZ	计算机、通信和其他电子设备制造业	2013-12-31	2014-12-31	903.337	999.948	49.4196	1.32377	0.198173	3.1819	0.3	16.3751	14.0362	2.33882	0	40.75	1	53	14	0	17	0	0	0	0
300233.SZ	医药制造业	2013-12-31	2014-12-31	748.986	1015.82	37.4511	1.54088	0.308457	8.8409	0.88	55.0803	14.8325	40.2478	0	37.67	0	7	3	0	3	23	11	0	9
300234.SZ	非金属矿物制品业	2013-12-31	2014-12-31	459.598	931.935	30.1805	2.60089	0.583895	2.0022	0.4	2.56507	2.10207	0.462996	0	37.5	0	7	4	0	1	19	7	0	8
300236.SZ	化学原料和化学制品制造业	2013-12-31	2014-12-31	60.626	989.139	17.6491	3.13493	0.493124	7.4397	0.6	62.3236	1.10002	61.2235	0	21.3	0	111	29	0	44	2	0	0	1
300237.SZ	汽车制造业	2013-12-31	2014-12-31	505.506	856.348	57.5764	1.26748	0.104784	9.3984	0.93	6.11928	0.538772	5.58051	0	32.27	0	0	0	0	0	6	4	0	2
300238.SZ	专用设备制造业	2013-12-31	2014-12-31	411.555	1187.33	14.192	9.41703	0.814946	4.3012	0.41	35.7446	14.0686	21.676	0	33.14	0	53	17	0	21	64	17	0	20
300239.SZ	医药制造业	2013-12-31	2014-12-31	787.617	1180.97	35.8132	1.78405	0.157414	1.7239	0.0247	16.3105	7.48219	8.82827	0	37.75	0	5	2	0	2	1	1	0	0
300241.SZ	计算机、通信和其他电子设备制造业	2013-12-31	2014-12-31	775.8	1006.21	48.5485	1.1287	0.0990793	2.9193	0.1109	13.7912	3.3938	10.3974	0	31.08	1	40	14	0	12	90	26	1	23
300243.SZ	化学原料和化学制品制造业	2013-12-31	2014-12-31	1074.19	1048.18	50.669	1.2848	0.191659	2.04612	0.17	1.48353	0.320445	1.16309	0	22.61	0	0	0	0	0	2	0	0	0
300246.SZ	专用设备制造业	2013-12-31	2014-12-31	688.336	1162.7	17.5462	4.26071	0.522633	2.8157	0.23	23.3558	11.1581	12.1977	0	33.36	1	34	12	2	4	28	10	0	7
300247.SZ	电气机械和器材制造业	2013-12-31	2014-12-31	627.6	1154.72	15.3819	3.289	0.348432	2.5973	0.0789	1.11516	0.00848114	1.10667	0	22.46	1	11	9	0	1	14	10	0	4
300252.SZ	电气机械和器材制造业	2013-12-31	2014-12-31	74.2137	694.173	55.2398	1.23351	0.161869	4.6927	0.51	18.1597	14.2134	3.94631	0	37.12	0	30	7	0	11	3	1	0	2
300254.SZ	医药制造业	2013-12-31	2014-12-31	704.753	1166.82	30.3194	1.59303	0.287192	4.7655	0.3064	13.3463	5.44291	7.9034	0	11.51	0	31	10	0	12	1	0	0	0
300255.SZ	医药制造业	2013-12-31	2014-12-31	559.56	1090.81	30.2172	2.0749	0.339859	7.2699	0.71	27.3792	37.8914	-10.5122	0	31.94	0	21	10	0	2	26	14	0	8
300256.SZ	计算机、通信和其他电子设备制造业	2013-12-31	2014-12-31	14.4952	744.712	45.6629	1.08346	0.10529	7.1501	0.12	17.8341	16.9966	0.837507	0	17.33	0	25	9	0	9	59	19	0	17
300257.SZ	通用设备制造业	2013-12-31	2014-12-31	516.331	810.91	21.6101	3.33393	0.490097	7.8717	0.76	68.9424	15.3539	53.5885	0	55.94	0	2	0	0	0	0	0	0	0
300258.SZ	汽车制造业	2013-12-31	2014-12-31	530.99	1140.72	25.7724	1.27852	0.556177	6.548	0.6976	67.3805	7.9324	59.4481	0	50.63	1	47	20	0	12	18	13	0	4
300259.SZ	仪器仪表制造业	2013-12-31	2014-12-31	525.964	1112.41	16.4946	4.84518	0.728272	2.94	0.38	4.6877	17.4057	-12.718	0	41.91	0	11	6	0	2	26	17	0	7
300260.SZ	通用设备制造业	2013-12-31	2014-12-31	503.287	1093.1	30.2801	2.03038	0.154344	6.4341	0.087	1.7916	0	1.7916	0	28.38	1	7	4	0	0	2	1	0	1
300261.SZ	化学原料和化学制品制造业	2013-12-31	2014-12-31	506.733	1094.13	46.0055	0.852612	0.183548	2.2347	0.1674	74.8899	1.68301	73.2069	0	52.39	1	61	13	0	21	13	4	0	7
300263.SZ	通用设备制造业	2013-12-31	2014-12-31	356.316	495.779	41.7123	1.47639	0.182831	4.0541	0.38	12.2825	10.972	1.31049	0	13.05	0	39	19	0	13	32	14	0	17
300265.SZ	电气机械和器材制造业	2013-12-31	2014-12-31	733.683	716.26	35.0343	2.01396	0.189371	5.7874	0.24	12.3989	0.847235	11.5517	0	55.19	0	19	6	0	12	0	0	0	0
300267.SZ	医药制造业	2013-12-31	2014-12-31	1058.2	1095.31	24.4374	3.12999	0.758758	3.5683	0.63	29.4859	9.80794	19.678	0	49.24	1	12	3	0	7	12	7	0	2
300269.SZ	计算机、通信和其他电子设备制造业	2013-12-31	2014-12-31	748.93	843.859	23.6699	2.19495	0.390792	9.0464	0.866	7.26148	8.53047	-1.26899	0	24.77	1	59	30	0	18	34	9	1	9
300270.SZ	计算机、通信和其他电子设备制造业	2013-12-31	2014-12-31	134.535	1012.21	20.842	4.24886	0.382399	4.246	0.35	3.71159	2.30489	1.4067	0	57.44	1	19	8	0	2	75	22	0	23
300272.SZ	电气机械和器材制造业	2013-12-31	2014-12-31	776.677	1155.67	11.3166	5.87458	0.948892	2.0861	0.2516	15.8595	19.9323	-4.07286	0	38.47	0	101	33	0	24	20	11	0	5
300274.SZ	电气机械和器材制造业	2013-12-31	2014-12-31	1062.02	849.291	51.4995	1.80889	0.137366	3.595	0.43	31.4628	31.9572	-0.494401	0	38.06	1	27	12	0	11	20	8	0	8
300276.SZ	专用设备制造业	2013-12-31	2014-12-31	443.09	987.683	26.8152	3.23382	0.167865	2.2953	0.12	1.28205	0.0254159	1.25663	0	39.77	0	1	0	0	0	1	0	0	0
300278.SZ	专用设备制造业	2013-12-31	2014-12-31	51.0873	827.515	30.2965	1.91391	0.131687	5.0524	0.24	7.53426	13.2976	-5.76337	0	40.1493	0	82	16	0	22	0	0	0	0
300279.SZ	电气机械和器材制造业	2013-12-31	2014-12-31	1211.62	1126.46	45.09	1.29231	0.107607	4.3831	0.1955	9.71845	5.75	3.96845	0	25.97	0	44	14	0	23	6	5	0	1
300281.SZ	专用设备制造业	2013-12-31	2014-12-31	163.989	1113.79	30.3557	2.07872	0.317898	5.6122	0.5	13.5439	6.98478	6.55909	0	44.78	0	4	4	0	0	4	3	0	1
300283.SZ	电气机械和器材制造业	2013-12-31	2014-12-31	1678.24	1083.41	35.8777	1.86875	0.176475	4.0486	0.17	2.66283	4.73207	-2.06924	0	63.53	1	3	2	0	1	9	5	0	0
300285.SZ	化学原料和化学制品制造业	2013-12-31	2014-12-31	286.914	1073.69	14.7317	3.43673	0.765966	5.6592	0.5	13.5613	8.82166	4.73968	0	19.01	0	55	7	0	25	10	4	0	6
300286.SZ	仪器仪表制造业	2013-12-31	2014-12-31	545.096	1173.82	20.0246	4.14918	0.70262	3.429	0.51	0	0	0	0	21.99	1	20	8	0	1	29	12	0	9
300289.SZ	医药制造业	2013-12-31	2014-12-31	225.997	924.945	32.3901	1.58644	0.428827	6.13	0.84	7.30348	14.482	-7.17853	0	35.89	1	72	22	1	19	30	13	0	8
300293.SZ	专用设备制造业	2013-12-31	2014-12-31	284.237	920.798	64.9943	0.810166	0.0938258	2.8007	0.2738	0.257123	2.63668	-2.37956	0	42.75	1	48	16	1	12	23	6	0	14
300294.SZ	医药制造业	2013-12-31	2014-12-31	350.851	1174.86	9.22578	6.93834	1.62956	11.32	1.37	7.37483	8.20688	-0.832049	0	35.11	0	2	0	0	0	0	0	0	0
300296.SZ	计算机、通信和其他电子设备制造业	2013-12-31	2014-12-31	311.321	651.754	43.5279	2.32741	0.261611	3.4126	0.52	9.57421	8.17457	1.39963	0	42.1	1	98	28	1	23	40	14	0	11
300298.SZ	专用设备制造业	2013-12-31	2014-12-31	600.425	1116.08	8.2942	14.3488	2.20415	5.5547	0.99	7.61545	12.9121	-5.29667	0	33.66	1	131	33	0	36	97	26	0	29
300303.SZ	计算机、通信和其他电子设备制造业	2013-12-31	2014-12-31	607.579	850.268	26.5531	2.94095	0.60567	3.7166	0.63	23.8435	31.8347	-7.99124	0	25.54	1	75	25	0	16	96	29	0	34
300304.SZ	汽车制造业	2013-12-31	2014-12-31	431.597	1096.64	13.6287	6.11934	0.613778	4.7554	0.41	1.23803	1.7	-0.461966	0	52.13	1	12	6	0	4	3	1	0	0
300305.SZ	橡胶和塑料制品业	2013-12-31	2014-12-31	322.708	1164.13	3.9823	38.2532	2.03528	8.6727	0.4646	2.44343	1.32734	1.11609	0	25.01	0	5	3	0	1	0	0	0	0
300306.SZ	仪器仪表制造业	2013-12-31	2014-12-31	318.367	1212.13	6.12075	13.3587	1.18995	8.7005	0.75	4.8689	2.03975	2.82916	0	33.36	1	65	21	0	9	31	8	1	4
300307.SZ	专用设备制造业	2013-12-31	2014-12-31	410.757	855.58	12.9693	6.87395	-0.588013	4.6712	-0.43	1.88833	5.26773	-3.3794	0	45.48	1	68	24	0	25	1	1	0	0
300308.SZ	专用设备制造业	2013-12-31	2014-12-31	57.1716	1160.81	16.8965	4.05418	0.267055	2.5228	0.04	21.3155	6.07161	15.2439	0	47.86	1	12	10	0	1	9	3	0	1
300314.SZ	专用设备制造业	2013-12-31	2014-12-31	454.021	1201.7	6.92651	10.7992	1.28718	4.181	0.34	6.70692	0.312308	6.39461	0	27.75	1	19	7	0	10	14	7	0	5
300316.SZ	专用设备制造业	2013-12-31	2014-12-31	112.026	1166.26	6.8186	10.4002	0.41822	4.3038	0.16	10.2915	4.58252	5.70893	0	56.2	0	42	18	1	9	66	20	1	24
300317.SZ	电气机械和器材制造业	2013-12-31	2014-12-31	655.495	1045.7	55.6395	1.66279	0.0464054	4.2014	0.0584	7.49955	15.1024	-7.60283	0	20.39	0	12	7	0	1	0	0	0	0
300318.SZ	专用设备制造业	2013-12-31	2014-12-31	144.009	1198.68	9.10356	7.3171	0.62245	4.4197	0.2328	5.68592	1.17181	4.5141	0	25.03	0	68	19	0	25	0	0	0	0
300319.SZ	计算机、通信和其他电子设备制造业	2013-12-31	2014-12-31	508.548	1148.75	28.2642	2.22747	0.358011	2.4218	0.22	1.51666	0.824897	0.691761	0	36.1	0	0	0	0	0	0	0	0	0
300320.SZ	橡胶和塑料制品业	2013-12-31	2014-12-31	718.225	811.513	29.2821	2.25776	0.433002	5.3678	0.615	5.62318	0.324285	5.2989	0	24.61	1	37	12	0	16	1	1	0	0
300321.SZ	橡胶和塑料制品业	2013-12-31	2014-12-31	1059.88	1206	26.089	1.97296	0.383179	12.0076	0.6558	4.35628	0	4.35628	0	43.81	0	0	0	0	0	0	0	0	0
300322.SZ	计算机、通信和其他电子设备制造业	2013-12-31	2014-12-31	858.015	1081.48	41.1439	1.29078	0.19082	2.5919	0.24	16.8176	16.5102	0.307403	0	33.68	0	27	12	0	8	9	6	0	3
300323.SZ	计算机、通信和其他电子设备制造业	2013-12-31	2014-12-31	175.476	1001.34	53.2057	1.28025	0.160458	3.9292	0.2	9.66799	17.6826	-8.01465	0	16.8	0	58	19	0	17	16	6	0	6
300326.SZ	专用设备制造业	2013-12-31	2014-12-31	146.47	1071.67	16.5745	4.02971	0.413411	5.9304	0.3879	9.65138	19.3267	-9.67536	0	11.55	0	5	0	0	5	5	0	0	5
300327.SZ	计算机、通信和其他电子设备制造业	2013-12-31	2014-12-31	759.051	1157.96	9.15917	10.0678	0.523945	3.7356	0.2015	25.3205	28.8177	-3.49718	0	30.98	0	115	32	0	34	52	16	0	11
300328.SZ	金属制品业	2013-12-31	2014-12-31	774.02	1067.09	26.9253	2.24209	0.382586	5.5852	0.4368	0.96612	0.630496	0.335623	0	59.06	0	32	6	1	10	36	16	0	16
300329.SZ	文教、工美、体育和娱乐用品制造业	2013-12-31	2014-12-31	647.135	1139.21	18.1439	3.61123	0.374615	4.0306	0.19	16.1977	10.4299	5.76778	0	29.99	1	65	17	0	22	7	4	0	2
300331.SZ	计算机、通信和其他电子设备制造业	2013-12-31	2014-12-31	955.255	1089.1	27.9388	4.43492	0.142937	5.1428	0.09	19.763	13.158	6.60506	0	27.01	0	39	11	0	10	35	8	0	19
300334.SZ	专用设备制造业	2013-12-31	2014-12-31	185.103	946.868	29.2141	2.78202	0.322059	3.2838	0.33	10.7387	23.8707	-13.132	1	24.52	0	47	20	0	9	97	29	0	33
300337.SZ	有色金属冶炼和压延加工业	2013-12-31	2014-12-31	215.211	935.794	33.563	1.55704	0.145003	4.6245	0.15	4.22455	9.11924	-4.89469	0	42.34	0	3	2	0	0	20	9	0	3
300340.SZ	计算机、通信和其他电子设备制造业	2013-12-31	2014-12-31	176.986	1019.52	13.5671	6.03884	-0.371988	8.6926	-0.4819	7.87553	4.30461	3.57092	0	22.56	1	10	5	0	3	1	1	0	0
300341.SZ	电气机械和器材制造业	2013-12-31	2014-12-31	671.245	1123.21	11.438	6.99362	0.677349	2.9776	0.2044	7.21507	10.4127	-3.19762	0	59.66	0	12	8	0	0	0	0	0	0
300342.SZ	电气机械和器材制造业	2013-12-31	2014-12-31	653.941	1077.72	12.6256	6.48693	1.04095	3.9564	0.46	2.81445	1.87902	0.935428	0	50.06	0	14	4	0	9	16	4	0	7
300343.SZ	化学原料和化学制品制造业	2013-12-31	2014-12-31	801.734	1145.04	40.6253	1.21147	0.095301	5.8433	0.08	0	1.06537	-1.06537	0	34.39	1	0	0	0	0	0	0	0	0
300345.SZ	金属制品业	2013-12-31	2014-12-31	15.9436	1050.24	22.8166	2.76065	0.143776	6.4924	0.12	30.3721	25.311	5.06111	0	22.39	1	44	15	0	11	17	7	0	6
300346.SZ	计算机、通信和其他电子设备制造业	2013-12-31	2014-12-31	11.7665	1159.36	7.33261	20.0214	0.475404	11.6618	0.5067	3.20916	10.7642	-7.55507	0	19.95	0	10	2	0	2	27	11	0	7
300351.SZ	计算机、通信和其他电子设备制造业	2013-12-31	2014-12-31	121.306	1078.27	11.0151	7.05264	1.07204	6.4961	0.74	6.35175	9.37765	-3.0259	0	17.91	0	40	12	0	13	6	4	0	1
300353.SZ	计算机、通信和其他电子设备制造业	2013-12-31	2014-12-31	531.12	1144.59	18.5852	3.71581	0.330276	2.4663	0.1187	5.25669	15.1799	-9.92322	0	39.53	1	50	18	0	14	49	13	0	18
300354.SZ	仪器仪表制造业	2013-12-31	2014-12-31	248.547	1166.12	7.90539	15.3753	0.406989	3.8381	0.0859	5.70757	1.0944	4.61316	0	57.96	0	17	5	0	2	2	1	0	1
600006.SH	汽车制造业	2013-12-31	2014-12-31	393.838	388.288	59.2964	1.18448	0.0559736	3.04545	0.0703	65.8406	61.0297	4.81086	0	60.1	0	0	0	0	0	0	0	0	0
600010.SH	黑色金属冶炼和压延加工业	2013-12-31	2014-12-31	858.416	949.053	81.5206	0.532097	0.0446489	1.18431	0.0125	60.9592	52.6484	8.31072	1	50.77	0	0	0	0	0	0	0	0	0
600019.SH	黑色金属冶炼和压延加工业	2013-12-31	2014-12-31	8417.77	1461.44	45.6797	0.833417	0.183384	6.9369	0.35	84.4813	82.7515	1.72981	1	79.709	0	0	0	0	0	0	0	0	0
600022.SH	黑色金属冶炼和压延加工业	2013-12-31	2014-12-31	934.503	2474.17	75.1607	0.275923	0.0391481	1.80424	-0.2173	61.2435	61.1603	0.0832423	1	39.59	0	0	0	0	0	0	0	0	0
600031.SH	专用设备制造业	2013-12-31	2014-12-31	18885.2	17889.6	60.7347	1.82796	0.0953957	3.12288	0.093	54.6903	58.8269	-4.13653	0	50.26	0	0	0	0	0	0	0	0	0
600038.SH	铁路、船舶、航空航天和其他运输设备制造业	2013-12-31	2014-12-31	488.208	144.39	69.6445	1.23834	0.047456	10.4732	0.5629	41.6097	38.7237	2.88598	1	28.65	0	0	0	0	0	0	0	0	0
600055.SH	专用设备制造业	2013-12-31	2014-12-31	966.072	1021.41	44.7133	1.4618	0.0833673	3.08513	0.12	74.2961	54.5171	19.779	1	51.51	0	0	0	0	0	0	0	0	0
600059.SH	酒、饮料和精制茶制造业	2013-12-31	2014-12-31	643.499	1173.93	13.6517	4.81534	0.584719	4.5799	0.26	46.6775	52.0781	-5.40052	1	41.39	1	0	0	0	0	0	0	0	0
600060.SH	计算机、通信和其他电子设备制造业	2013-12-31	2014-12-31	523.272	397.354	46.2666	1.91275	0.205887	8.26948	1.07	53.1807	61.547	-8.36634	1	40.37	0	0	0	0	0	0	0	0	0
600062.SH	医药制造业	2013-12-31	2014-12-31	812.11	550.625	14.1242	4.74505	0.937346	9.93382	0.9479	59.8971	74.9457	-15.0486	1	49.12	1	0	0	0	0	0	0	0	0
600063.SH	化学纤维制造业	2013-12-31	2014-12-31	841.779	1384.43	49.406	0.464098	0.198878	2.46319	0.12	30.5996	30.7341	-0.134488	1	30.1956	0	0	0	0	0	0	0	0	0
600066.SH	汽车制造业	2013-12-31	2014-12-31	6243.2	7131.51	54.4123	1.39363	0.287513	7.31349	1.77	53.5635	63.0271	-9.46361	0	37.15	0	0	0	0	0	0	0	0	0
600071.SH	仪器仪表制造业	2013-12-31	2014-12-31	965.445	1026.84	41.3956	1.36137	-0.207866	2.07333	-0.4245	44.9692	39.533	5.43616	1	39.46	0	0	0	0	0	0	0	0	0
600073.SH	食品制造业	2013-12-31	2014-12-31	3149.54	761.934	49.517	1.23999	0.120541	3.27136	0.1595	42.1167	55.8159	-13.6992	1	31.82	0	0	0	0	0	0	0	0	0
600075.SH	化学原料和化学制品制造业	2013-12-31	2014-12-31	1136.48	844.478	44.9386	1.32645	0.155541	3.51507	0.09	44.0143	44.463	-0.448655	1	43.27	0	0	0	0	0	0	0	0	0
600076.SH	计算机、通信和其他电子设备制造业	2013-12-31	2014-12-31	174.35	1214.15	68.4197	1.73187	-0.027815	0.34732	-0.03	12.3305	12.2183	0.112214	0	9.34	0	0	0	0	0	0	0	0	0
600078.SH	化学原料和化学制品制造业	2013-12-31	2014-12-31	955.129	1295.31	62.0034	0.838343	0.113461	2.67911	0.034	44.4166	42.1203	2.29628	0	25.78	0	0	0	0	0	0	0	0	0
600079.SH	医药制造业	2013-12-31	2014-12-31	1355.49	1060.1	52.924	1.3781	0.180224	8.93165	0.85	43.7131	52.8111	-9.09796	0	17.07	0	1	0	0	0	0	0	0	0
600080.SH	医药制造业	2013-12-31	2014-12-31	512.395	1082.19	19.4633	1.92651	0.209052	3.34027	0.1014	30.3954	32.8614	-2.46599	0	15.72	0	0	0	0	0	0	0	0	0
600081.SH	汽车制造业	2013-12-31	2014-12-31	315.117	357.726	65.9305	0.94254	0.234638	3.15354	0.6472	74.8169	65.93	8.88693	0	65	0	0	0	0	0	0	0	0	0
600084.SH	酒、饮料和精制茶制造业	2013-12-31	2014-12-31	102.915	1041.26	39.8913	2.42324	0.131038	2.16621	0.0129	36.3117	50.0249	-13.7133	1	30.74	0	0	0	0	0	0	0	0	0
600085.SH	医药制造业	2013-12-31	2014-12-31	663.247	761.272	33.2148	3.27168	0.388389	4.09842	0.582	71.1105	72.0307	-0.920229	1	54.86	0	0	0	0	0	0	0	0	0
600089.SH	电气机械和器材制造业	2013-12-31	2014-12-31	7034.31	4750.35	64.5475	1.2305	0.098544	6.03291	0.524	30.3436	46.2338	-15.8902	0	11.65	0	0	0	0	0	0	0	0	0
600096.SH	化学原料和化学制品制造业	2013-12-31	2014-12-31	1832.59	60.1038	90.0997	0.65591	0.0240836	4.89722	-2.2881	20.545	7.9336	12.6114	1	53.83	0	0	0	0	0	0	0	0	0
600099.SH	铁路、船舶、航空航天和其他运输设备制造业	2013-12-31	2014-12-31	646.682	1155.99	16.5195	4.08611	0.0719218	2.14333	0.01	44.8193	43.3357	1.48354	1	42.1	0	0	0	0	0	0	0	0	0
600100.SH	计算机、通信和其他电子设备制造业	2013-12-31	2014-12-31	5839.49	4867.92	69.1021	0.924776	0.0947301	5.25183	0.34	28.2082	27.6072	0.601023	1	21.6	0	0	0	0	0	0	0	0	0
600103.SH	造纸和纸制品业	2013-12-31	2014-12-31	637.936	1104.05	59.1746	1.64128	0.140517	1.17136	0.0258	28.065	28.0324	0.0326525	0	9.89	0	0	0	0	0	0	0	0	0
600104.SH	汽车制造业	2013-12-31	2014-12-31	17635.7	11290.1	55.408	1.18562	0.205988	14.2999	2.537	88.2969	72.6966	15.6003	1	74.3	0	0	0	0	0	0	0	0	0
600105.SH	电气机械和器材制造业	2013-12-31	2014-12-31	277.452	770.895	31.6702	1.81797	0.28526	4.45285	0.38	33.8528	32.1875	1.66536	0	31.93	0	0	0	0	0	0	0	0	0
600107.SH	纺织服装、服饰业	2013-12-31	2014-12-31	358.573	1179.9	54.8606	1.37961	0.061847	1.45568	-0.02	22.4951	30.1377	-7.64258	1	20.39	0	0	0	0	0	0	0	0	0
600110.SH	电气机械和器材制造业	2013-12-31	2014-12-31	254.654	662.709	73.957	0.844011	0.0180606	1.51844	-0.2279	6.22215	11.6293	-5.40714	0	6.43	0	0	0	0	0	0	0	0	0
600111.SH	有色金属冶炼和压延加工业	2013-12-31	2014-12-31	797.462	463.667	40.6006	1.78918	0.139905	3.42841	0.265	12.5459	13.4959	-0.950001	1	38.92	0	0	0	0	0	0	0	0	0
600114.SH	金属制品业	2013-12-31	2014-12-31	799.197	987.292	27.1255	1.78595	0.495318	3.66	0.35	13.8232	11.7563	2.06695	0	25.92	0	0	0	0	0	0	0	0	0
600117.SH	黑色金属冶炼和压延加工业	2013-12-31	2014-12-31	528.339	1192.32	84.5779	0.374937	0.0749463	3.63714	0.06	52.2515	52.58	-0.328442	1	49.87	0	0	0	0	0	0	0	0	0
600118.SH	计算机、通信和其他电子设备制造业	2013-12-31	2014-12-31	1621.66	1177.21	43.6158	1.95627	0.127404	3.63826	0.3	64.5772	67.8352	-3.25805	1	51.71	0	2	0	0	0	0	0	0	0
600126.SH	黑色金属冶炼和压延加工业	2013-12-31	2014-12-31	3752.74	1115.37	48.3287	1.46317	0.137589	3.94248	0.01	69.1162	69.6989	-0.582766	1	65.07	0	0	0	0	0	0	0	0	0
600127.SH	农副食品加工业	2013-12-31	2014-12-31	2153.02	1195.09	32.9424	1.696	0.134495	1.41229	0.0191	14.4374	14.7418	-0.304429	1	22.34	0	0	0	0	0	0	0	0	0
600129.SH	医药制造业	2013-12-31	2014-12-31	12.3127	379.913	84.5494	0.765324	0.0288212	2.37329	-0.65	57.4365	46.8359	10.6006	1	38.81	0	0	0	0	0	0	0	0	0
600130.SH	计算机、通信和其他电子设备制造业	2013-12-31	2014-12-31	2083.58	1116.91	25.1838	3.15582	0.313761	1.16996	0.1	39.3677	39.3557	0.0119081	1	21.71	0	0	0	0	0	0	0	0	0
600132.SH	酒、饮料和精制茶制造业	2013-12-31	2014-12-31	1482.42	1313.35	63.8467	0.624453	0.123459	2.63796	0.15	65.5094	65.7298	-0.220316	0	42.54	0	0	0	0	0	0	0	0	0
600135.SH	化学原料和化学制品制造业	2013-12-31	2014-12-31	1246	1059.47	15.2886	4.34707	0.375313	2.90201	0.0806	39.0117	37.3288	1.68291	1	35.61	0	0	0	0	0	0	0	0	0
600137.SH	纺织服装、服饰业	2013-12-31	2014-12-31	1251.47	1153.15	23.1216	3.18441	0.111987	4.74209	0.02	49.6552	43.7933	5.86189	0	42.68	0	0	0	0	0	0	0	0	0
600141.SH	化学原料和化学制品制造业	2013-12-31	2014-12-31	732.625	1605.72	69.0727	0.439144	0.128687	9.24391	1.04	29.8521	34.7534	-4.90129	1	24.4	0	0	0	0	0	0	0	0	0
600143.SH	橡胶和塑料制品业	2013-12-31	2014-12-31	1411.37	1360.99	40.5166	1.8445	0.179454	3.11969	0.19	7.40383	7.59084	-0.187003	0	17.63	0	0	0	0	0	0	0	0	0
600148.SH	汽车制造业	2013-12-31	2014-12-31	692.173	1023.79	51.2156	1.75011	0.179225	2.6188	0.27	63.4327	60.5276	2.90516	1	37.01	0	0	0	0	0	0	0	0	0
600150.SH	铁路、船舶、航空航天和其他运输设备制造业	2013-12-31	2014-12-31	1346.11	879.984	62.1678	1.63946	0.0371292	12.6272	0.03	67.0854	77.3338	-10.2484	1	56.06	0	0	0	0	0	0	0	0	0
600151.SH	计算机、通信和其他电子设备制造业	2013-12-31	2014-12-31	637.309	274.883	56.576	1.14358	0.0780862	2.99612	0.0179	42.449	49.0283	-6.57927	1	30.26	0	1	0	0	0	0	0	0	0
600152.SH	纺织业	2013-12-31	2014-12-31	1443.09	1105.57	64.4663	0.793941	-0.114493	1.97989	-0.7522	41.9811	41.9385	0.0425947	0	24.28	0	0	0	0	0	0	0	0	0
600156.SH	纺织业	2013-12-31	2014-12-31	1336.96	1102.03	32.6553	1.97268	-0.0381525	1.69592	-0.0788	41.5243	42.701	-1.17669	1	40.11	0	0	0	0	0	0	0	0	0
600160.SH	化学原料和化学制品制造业	2013-12-31	2014-12-31	1654.16	1318.58	18.6873	1.87153	0.452308	4.00795	0.09	62.443	63.9736	-1.53063	1	54.86	0	0	0	0	0	0	0	0	0
600161.SH	医药制造业	2013-12-31	2014-12-31	374.412	1198.34	63.1344	0.815309	0.138985	3.76547	0.25	63.416	64.3715	-0.955521	1	53.3	0	0	0	0	0	0	0	0	0
600166.SH	汽车制造业	2013-12-31	2014-12-31	2762.97	1893.49	55.1924	0.669138	0.0759773	5.44077	0.17	45.9385	50.9079	-4.96941	1	32.93	0	33	13	1	7	0	0	0	0
600169.SH	专用设备制造业	2013-12-31	2014-12-31	8374.74	7211.32	80.3764	1.10646	0.0310995	2.23305	0.0133	41.8753	41.5222	0.353084	1	27.34	0	0	0	0	0	0	0	0	0
600171.SH	计算机、通信和其他电子设备制造业	2013-12-31	2014-12-31	282.442	1096.1	11.1895	5.45587	0.295586	2.41457	0.06	28.7557	42.2875	-13.5318	1	26.45	0	0	0	0	0	0	0	0	0
600172.SH	非金属矿物制品业	2013-12-31	2014-12-31	263.987	1043.74	51.5104	0.876874	0.21878	4.52	0.4192	30.4367	29.8845	0.552194	0	25.34	0	0	0	0	0	0	0	0	0
600176.SH	非金属矿物制品业	2013-12-31	2014-12-31	1314.09	623.448	78.8158	0.563377	0.139052	4.60715	0.5438	72.3543	46.7195	25.6348	1	33.82	0	31	18	0	10	0	0	0	0
600177.SH	纺织服装、服饰业	2013-12-31	2014-12-31	310.051	1329.13	64.8413	0.941371	0.157722	7.42257	1.42	38.3304	41.8187	-3.48831	0	31.41	0	0	0	0	0	0	0	0	0
600178.SH	汽车制造业	2013-12-31	2014-12-31	295.625	982.058	39.7798	1.12877	0.0972865	3.73287	0.0702	59.1615	54.5456	4.6159	1	54.51	0	0	0	0	0	0	0	0	0
600182.SH	橡胶和塑料制品业	2013-12-31	2014-12-31	915.298	138.004	35.8386	2.2221	0.693662	3.31613	0.6151	0.41353	1.42291	-1.00938	0	44.43	0	0	0	0	0	0	0	0	0
600183.SH	计算机、通信和其他电子设备制造业	2013-12-31	2014-12-31	937.162	977.669	45.7906	1.43654	0.234161	3.08365	0.36	49.4502	49.3593	0.0909461	1	16.15	0	0	0	0	0	0	0	0	0
600184.SH	专用设备制造业	2013-12-31	2014-12-31	282.999	752.904	65.722	1.09318	0.0714374	4.72034	0.3	86.5442	37.4142	49.13	1	48.82	0	5	2	0	3	0	0	0	0
600186.SH	食品制造业	2013-12-31	2014-12-31	742.232	638.069	78.8089	0.662154	0.0677457	0.564809	0.02	29.8939	28.6211	1.2728	1	11.9	1	0	0	0	0	0	0	0	0
600189.SH	木材加工和木、竹、藤、棕、草制品业	2013-12-31	2014-12-31	567.266	1191.8	63.2634	1.46453	0.1132	4.22881	0.03	47.8259	50.4447	-2.61882	1	42.569	0	0	0	0	0	0	0	0	0
600191.SH	农副食品加工业	2013-12-31	2014-12-31	170.817	1212.79	27.3834	1.56147	0.085552	3.95438	0.0266	55.8511	57.1447	-1.2936	1	31.49	0	0	0	0	0	0	0	0	0
600192.SH	电气机械和器材制造业	2013-12-31	2014-12-31	936.634	278.442	54.5816	1.5497	0.0839519	4.19836	0.1759	38.2891	34.9576	3.33151	1	34.35	0	1	0	0	0	0	0	0	0
600195.SH	医药制造业	2013-12-31	2014-12-31	1491.85	1104.24	25.9614	1.93461	0.430374	6.63268	0.6756	60.305	63.7287	-3.42363	1	53.05	0	0	0	0	0	0	0	0	0
600196.SH	医药制造业	2013-12-31	2014-12-31	875.625	271.696	45.9394	0.908434	0.223473	7.21352	0.92	50.3062	58.224	-7.91778	0	39.83	0	0	0	0	0	0	0	0	0
600197.SH	酒、饮料和精制茶制造业	2013-12-31	2014-12-31	1082.81	1204.03	28.394	2.70432	0.644472	3.72186	0.6079	56.6552	57.2364	-0.581232	1	50.51	0	0	0	0	0	0	0	0	0
600198.SH	计算机、通信和其他电子设备制造业	2013-12-31	2014-12-31	2846.38	2506.81	69.4159	1.53868	0.11379	4.56947	0.2562	17.1963	20.5002	-3.30397	1	21.31	0	0	0	0	0	0	0	0	0
600199.SH	酒、饮料和精制茶制造业	2013-12-31	2014-12-31	1437.87	1181.09	31.0814	2.62888	0.12006	3.98751	0.16	41.8107	36.1512	5.65952	1	32.07	0	0	0	0	0	0	0	0	0
600200.SH	综合	2013-12-31	2014-12-31	1207.71	924.353	71.6681	1.25695	0.0871694	1.5878	0.065	5.50084	5.80046	-0.29962	0	19.69	0	0	0	0	0	0	0	0	0
600201.SH	医药制造业	2013-12-31	2014-12-31	603.213	1076.16	22.2832	3.15758	1.11814	5.71148	1.44	26.0944	29.8922	-3.79788	0	11.75	1	0	0	0	0	0	0	0	0
600202.SH	电气机械和器材制造业	2013-12-31	2014-12-31	681.033	131.663	67.2668	1.24339	0.0658262	2.23323	0.0588	36.1303	34.2449	1.88538	1	34.03	1	0	0	0	0	0	0	0	0
600203.SH	批发业	2013-12-31	2014-12-31	1483.23	530.051	59.5718	0.994249	0.0735651	3.88525	0.2878	26.1141	39.8988	-13.7846	1	24.78	0	0	0	0	0	0	0	0	0
600206.SH	有色金属冶炼和压延加工业	2013-12-31	2014-12-31	605.498	1255.33	8.226	12.1087	0.670684	3.25452	0.07	17.2463	32.4534	-15.2071	1	46.91	0	0	0	0	0	0	0	0	0
600210.SH	橡胶和塑料制品业	2013-12-31	2014-12-31	492.92	437.346	63.716	0.782452	0.146279	2.54868	0.113	30.6726	27.053	3.61962	0	22.99	0	0	0	0	0	0	0	0	0
600211.SH	批发业	2013-12-31	2014-12-31	2298.51	1117.13	60.4199	1.33902	0.0620672	2.77736	0.14	46.7369	35.4734	11.2634	0	21.62	0	0	0	0	0	0	0	0	0
600212.SH	综合	2013-12-31	2014-12-31	941.312	1025.81	18.9594	1.69289	0.14174	1.97335	-0.033	36.6728	19.1871	17.4857	1	18.25	0	0	0	0	0	0	0	0	0
600215.SH	房地产业	2013-12-31	2014-12-31	166.128	898.826	40.3114	1.72527	0.0563468	5.19672	0.02	31.8713	30.5292	1.34208	1	21.88	0	0	0	0	0	0	0	0	0
600216.SH	医药制造业	2013-12-31	2014-12-31	423.685	596.271	16.6178	2.83887	0.349091	6.98451	0.18	45.2997	51.3554	-6.05573	0	22.14	0	0	0	0	0	0	0	0	0
600217.SH	非金属矿物制品业	2013-12-31	2014-12-31	387.048	1326.68	110.368	0.176887	0.00662287	-0.3175	-0.38	48.8124	40.5403	8.27208	0	28.05	0	0	0	0	0	0	0	0	0
600218.SH	通用设备制造业	2013-12-31	2014-12-31	361.512	845.712	53.5488	1.14513	0.0977692	3.90656	0.13	44.7215	48.339	-3.61748	1	44.39	0	0	0	0	0	0	0	0	0
600219.SH	有色金属冶炼和压延加工业	2013-12-31	2014-12-31	455.433	1681.8	37.4761	1.69227	0.184516	9.22552	0.47	47.4391	46.5318	0.907308	0	43.02	0	0	0	0	0	0	0	0	0
600222.SH	医药制造业	2013-12-31	2014-12-31	494.595	986.46	48.2413	1.5104	0.138596	2.1434	0.0645	40.088	35.8706	4.21737	1	26.55	0	0	0	0	0	0	0	0	0
600223.SH	房地产业	2013-12-31	2014-12-31	115.645	999.372	92.6915	1.20346	0.014868	2.02174	0.21	70.3886	74.4712	-4.08258	1	52.62	0	4	2	0	1	0	0	0	0
600227.SH	化学原料和化学制品制造业	2013-12-31	2014-12-31	518.759	1155.06	58.189	0.623918	-0.020929	2.99896	-0.6047	29.4699	29.7023	-0.232389	0	28.62	0	0	0	0	0	0	0	0	0
600230.SH	化学原料和化学制品制造业	2013-12-31	2014-12-31	1336.77	1445.26	58.8017	1.09243	0.0796691	5.8718	-0.6879	52.652	57.946	-5.29393	1	51.24	0	0	0	0	0	0	0	0	0
600231.SH	黑色金属冶炼和压延加工业	2013-12-31	2014-12-31	1140.29	1296	78.4532	0.535856	-0.0105639	3.84	-0.886	58.1732	56.268	1.90525	1	53.67	0	0	0	0	0	0	0	0	0
600232.SH	纺织业	2013-12-31	2014-12-31	770.623	1088.21	33.8333	2.2194	0.166337	3.22373	0.07	48.0327	46.8731	1.15959	0	46.87	0	0	0	0	0	0	0	0	0
600235.SH	造纸和纸制品业	2013-12-31	2014-12-31	741.965	1037.06	39.7863	1.24148	0.192159	4.00823	0.01	41.1885	40.499	0.689422	1	37.69	0	0	0	0	0	0	0	0	0
600237.SH	计算机、通信和其他电子设备制造业	2013-12-31	2014-12-31	352.647	1059.03	29.5066	1.69885	0.0294286	2.51104	-0.15	21.4008	18.2137	3.18711	1	16.76	0	0	0	0	0	0	0	0	0
600238.SH	房地产业	2013-12-31	2014-12-31	1077.95	1158.38	37.372	1.79705	0.200676	1.97796	0.09	34.6869	31.6188	3.06807	1	17.57	0	0	0	0	0	0	0	0	0
600241.SH	批发业	2013-12-31	2014-12-31	1017.49	1044.18	75.1935	1.02975	-0.00488004	1.96143	-0.48	58.8321	59.1852	-0.353119	1	55.7	0	0	0	0	0	0	0	0	0
600243.SH	通用设备制造业	2013-12-31	2014-12-31	279.289	693.024	64.6799	1.22836	0.0657713	3.10551	-0.02	22.8504	28.8709	-6.0205	1	21.11	0	0	0	0	0	0	0	0	0
600249.SH	化学原料和化学制品制造业	2013-12-31	2014-12-31	547.294	1170.27	44.3493	0.927955	0.075765	4.81268	0.0487	37.4969	30.3781	7.11886	1	18.52	0	0	0	0	0	0	0	0	0
600251.SH	农副食品加工业	2013-12-31	2014-12-31	568.507	969.207	44.0978	1.07478	0.176571	4.77784	0.43	50.3372	54.3491	-4.01191	1	40.89	0	0	0	0	0	0	0	0	0
600252.SH	医药制造业	2013-12-31	2014-12-31	728.092	843.933	26.2688	2.84202	0.994918	5.11	1.453	30.9134	48.8421	-17.9287	0	22.522	1	0	0	0	0	0	0	0	0
600255.SH	有色金属冶炼和压延加工业	2013-12-31	2014-12-31	1950.78	1136.54	39.9386	1.34658	0.0976021	1.28073	0.02	20.9804	24.1883	-3.2079	0	20.66	1	0	0	0	0	0	0	0	0
600261.SH	电气机械和器材制造业	2013-12-31	2014-12-31	330.577	515.129	36.1625	2.04619	0.248267	2.77892	0.3	42.5019	68.5972	-26.0953	0	32.14	0	0	0	0	0	0	0	0	0
600262.SH	专用设备制造业	2013-12-31	2014-12-31	337.632	533.149	64.1053	1.32663	0.123459	7.03389	0.73	63.1895	0.869997	62.3195	1	35.44	0	0	0	0	0	0	0	0	0
600265.SH	林业	2013-12-31	2014-12-31	231.625	1209.79	98.5145	0.610321	-0.0042887	0.0789298	-0.35	50.1292	50.1292	0	1	24.67	0	0	0	0	0	0	0	0	0
600267.SH	医药制造业	2013-12-31	2014-12-31	402.634	275.498	52.2227	1.27095	0.157062	7.27468	0.35	51.7939	62.7032	-10.9093	1	33.22	1	0	0	0	0	0	0	0	0
600268.SH	电气机械和器材制造业	2013-12-31	2014-12-31	3516.5	2890.8	73.9579	0.956873	0.012678	3.12472	-0.54	53.1081	62.0771	-8.96897	1	51.09	0	0	0	0	0	0	0	0	0
600273.SH	纺织业	2013-12-31	2014-12-31	2929.06	1327.57	42.6519	0.855071	0.478198	2.19289	0.57	3.42516	50.9651	-47.5399	0	43.58	0	0	0	0	0	0	0	0	0
600276.SH	医药制造业	2013-12-31	2014-12-31	42.5086	401.613	8.77072	10.0764	2.42409	5.27197	1.01	66.3837	79.6702	-13.2865	0	24.32	0	0	0	0	0	0	0	0	0
600281.SH	石油、煤炭及其他燃料加工业	2013-12-31	2014-12-31	1671.27	936.675	71.9702	0.727243	0.035816	1.35184	0.0371	46.5887	49.2413	-2.65254	1	46.59	0	0	0	0	0	0	0	0	0
600282.SH	黑色金属冶炼和压延加工业	2013-12-31	2014-12-31	223.237	2608.68	78.3189	0.531162	0.0819152	2.20817	0.0753	84.8376	83.9695	0.868069	0	56.53	0	0	0	0	0	0	0	0	0
600285.SH	医药制造业	2013-12-31	2014-12-31	706.895	1250.08	36.9253	1.08152	0.13665	2.88197	0.14	13.2105	15.4481	-2.23751	0	14.92	0	0	0	0	0	0	0	0	0
600288.SH	计算机、通信和其他电子设备制造业	2013-12-31	2014-12-31	1473.99	734.914	43.4608	1.62413	0.0554061	3.33782	0.0608	3.82387	33.763	-29.9391	0	29.52	1	0	0	0	0	0	0	0	0
600293.SH	非金属矿物制品业	2013-12-31	2014-12-31	274.161	1264.81	70.6318	0.464902	0.126317	2.15899	0.03	35.7049	35.7049	0	1	12.68	0	0	0	0	0	0	0	0	0
600295.SH	黑色金属冶炼和压延加工业	2013-12-31	2014-12-31	822.31	1553.75	69.9119	0.605084	0.133075	6.72511	0.41	41.1429	40.7585	0.384384	0	40.7	1	0	0	0	0	0	0	0	0
600298.SH	食品制造业	2013-12-31	2014-12-31	631.139	1224.05	51.7451	0.812598	0.202417	8.56	0.4465	52.0837	47.3016	4.78205	1	39.37	0	0	0	0	0	0	0	0	0
600299.SH	化学原料和化学制品制造业	2013-12-31	2014-12-31	247.383	1468.71	94.3322	0.344151	0.0826958	1.90287	0.47	55.3712	56.4572	-1.08598	1	53.96	0	0	0	0	0	0	0	0	0
600300.SH	酒、饮料和精制茶制造业	2013-12-31	2014-12-31	1066.32	1184.1	55.4998	1.10846	0.161478	1.56797	0.12	58.3151	58.465	-0.149956	0	31.87	0	0	0	0	0	0	0	0	0
600302.SH	专用设备制造业	2013-12-31	2014-12-31	461.818	991.831	26.2579	2.87346	-0.147664	3.20667	-0.28	47.5907	48.3257	-0.735017	1	46.598	0	0	0	0	0	0	0	0	0
600305.SH	食品制造业	2013-12-31	2014-12-31	763.769	1175.39	41.0349	1.07531	0.226193	4.18842	0.2618	62.0005	73.3432	-11.3427	1	43.83	0	0	0	0	0	0	0	0	0
600307.SH	黑色金属冶炼和压延加工业	2013-12-31	2014-12-31	1499.67	3097.28	68.8446	0.7014	0.0644329	2.61938	0.0062	89.5476	55.4759	34.0717	1	54.7	0	0	0	0	0	0	0	0	0
600308.SH	造纸和纸制品业	2013-12-31	2014-12-31	282.329	438.666	61.7978	0.785987	0.15581	5.39082	0.0515	36.0484	35.6318	0.416629	1	34.39	0	0	0	0	0	0	0	0	0
600309.SH	化学原料和化学制品制造业	2013-12-31	2014-12-31	58.5731	1362.93	68.0572	0.737233	0.195068	4.89937	1.12	65.7191	76.4352	-10.7162	1	50.5	0	0	0	0	0	0	0	0	0
600312.SH	电气机械和器材制造业	2013-12-31	2014-12-31	3489.8	2936.16	38.5677	1.70461	0.268205	5.15948	0.6553	25.8015	41.6462	-15.8447	1	45.94	0	0	0	0	0	0	0	0	0
600315.SH	化学原料和化学制品制造业	2013-12-31	2014-12-31	1796.78	740.881	31.2349	2.68784	0.703214	5.65897	1.34	51.0842	68.8058	-17.7216	0	27.14	1	0	0	0	0	0	0	0	0
600316.SH	铁路、船舶、航空航天和其他运输设备制造业	2013-12-31	2014-12-31	1146.03	300.719	44.58	1.37397	0.0522341	6.8579	0.1376	61.8816	56.5815	5.30014	1	43.63	0	0	0	0	0	0	0	0	0
600319.SH	化学原料和化学制品制造业	2013-12-31	2014-12-31	1502.59	1286.62	90.6038	0.418566	0.00675316	0.560516	-0.57	20.7147	49.3766	-28.6619	1	17.5	1	0	0	0	0	0	0	0	0
600320.SH	专用设备制造业	2013-12-31	2014-12-31	2897.3	898.961	73.3527	0.796224	0.0618145	3.36665	0.05	29.5123	29.0845	0.427834	1	28.83	1	0	0	0	0	0	0	0	0
600326.SH	土木工程建筑业	2013-12-31	2014-12-31	403.597	700.013	54.7727	0.870266	0.144703	2.05714	0.12	37.2793	34.9903	2.28896	1	27.58	0	0	0	0	0	0	0	0	0
600328.SH	化学原料和化学制品制造业	2013-12-31	2014-12-31	39.4527	1415.4	79.558	0.423574	0.0831878	3.49578	0.04	45.881	45.6116	0.269392	1	43.78	0	0	0	0	0	0	0	0	0
600329.SH	医药制造业	2013-12-31	2014-12-31	264.729	14.4085	45.8061	1.43186	0.225546	3.73833	0.48	47.9585	47.0053	0.953189	1	44.787	1	0	0	0	0	0	0	0	0
600330.SH	计算机、通信和其他电子设备制造业	2013-12-31	2014-12-31	522.607	1004.06	46.8011	0.855051	0.165136	2.28508	0.02	13.9082	17.4935	-3.58536	0	15.02	1	0	0	0	0	0	0	0	0
600331.SH	有色金属冶炼和压延加工业	2013-12-31	2014-12-31	959.593	1431.35	51.3706	0.887935	0.0501334	2.08864	-0.2476	14.4407	31.5652	-17.1244	0	28.17	0	0	0	0	0	0	0	0	0
600332.SH	医药制造业	2013-12-31	2014-12-31	1222.18	457.74	43.9934	1.46647	0.266589	5.99	0.923	47.2478	49.6648	-2.41695	1	45.24	0	132	29	4	24	0	0	0	0
600336.SH	电气机械和器材制造业	2013-12-31	2014-12-31	2309.58	1027.3	65.0518	0.865177	0.123995	1.453	0.1	43.7371	43.9089	-0.171844	1	42.9207	0	0	0	0	0	0	0	0	0
600343.SH	专用设备制造业	2013-12-31	2014-12-31	18.4222	724.609	34.4126	2.30118	0.10236	3.40238	0.1	41.9976	47.5333	-5.53568	1	28.7	0	0	0	0	0	0	0	0	0
600345.SH	计算机、通信和其他电子设备制造业	2013-12-31	2014-12-31	583.155	965.825	17.6226	2.95842	0.235904	5.98848	0.22	49.7167	51.8287	-2.112	1	28.63	0	0	0	0	0	0	0	0	0
600346.SH	专用设备制造业	2013-12-31	2014-12-31	253.945	1031.56	74.9182	0.73868	-0.0125972	2.28089	-0.67	41.8695	40.0932	1.77634	1	41.53	0	0	0	0	0	0	0	0	0
600351.SH	医药制造业	2013-12-31	2014-12-31	458.596	1157.85	42.8606	0.919554	0.265815	2.61862	0.25	31.1678	30.5527	0.61517	0	21.52	1	0	0	0	0	0	0	0	0
600352.SH	化学原料和化学制品制造业	2013-12-31	2014-12-31	1522.02	984.048	46.9273	1.52843	0.375188	7.31235	1.658	7.66775	33.3359	-25.6681	0	12.73	1	14	3	0	4	0	0	0	0
600353.SH	计算机、通信和其他电子设备制造业	2013-12-31	2014-12-31	429.017	1007.75	20.7292	3.71369	0.363532	3.61007	0.2325	44.5957	38.794	5.80174	0	27.91	0	0	0	0	0	0	0	0	0
600355.SH	计算机、通信和其他电子设备制造业	2013-12-31	2014-12-31	911.42	1090.13	24.1893	2.9109	0.125798	1.70161	0.02	7.61056	4.40457	3.206	0	17.81	1	61	16	0	12	0	0	0	0
600356.SH	造纸和纸制品业	2013-12-31	2014-12-31	603.317	933.145	40.1916	1.69687	0.314323	6.30081	0.32	46.2749	53.0179	-6.74299	1	36.7	0	0	0	0	0	0	0	0	0
600361.SH	零售业	2013-12-31	2014-12-31	2094.23	1297.65	72.9639	1.09166	0.0603468	4.64388	0.15	58.1546	33.8105	24.3441	0	29.17	1	0	0	0	0	0	0	0	0
600362.SH	有色金属冶炼和压延加工业	2013-12-31	2014-12-31	5804.39	4771.02	50.6661	1.64752	0.112355	13.2075	0.82	38.7613	38.8576	-0.0962689	1	40	0	0	0	0	0	0	0	0	0
600363.SH	计算机、通信和其他电子设备制造业	2013-12-31	2014-12-31	227.351	679.067	38.1918	1.43807	0.188679	4.01956	0.3	22.3199	31.6666	-9.3467	0	21.73	0	0	0	0	0	0	0	0	0
600366.SH	计算机、通信和其他电子设备制造业	2013-12-31	2014-12-31	640.754	949.547	18.7676	5.28534	0.423102	6.00921	0.3849	40.5622	44.4336	-3.87137	0	33.98	0	0	0	0	0	0	0	0	0
600367.SH	化学原料和化学制品制造业	2013-12-31	2014-12-31	950.269	1092.48	26.279	2.48168	0.249628	4.19702	0.09	53.0201	45.2655	7.75466	1	37.44	0	1	0	0	0	0	0	0	0
600370.SH	纺织业	2013-12-31	2014-12-31	1515.85	1113.79	10.1957	6.79537	0.672495	3.72627	0.0472	51.6072	51.149	0.458175	0	50.33	1	0	0	0	0	0	0	0	0
600372.SH	铁路、船舶、航空航天和其他运输设备制造业	2013-12-31	2014-12-31	3249.22	2543.02	62.7457	1.25719	0.127965	2.93195	0.34	80.6878	38.0889	42.5989	1	43.22	0	0	0	0	0	0	0	0	0
600378.SH	化学原料和化学制品制造业	2013-12-31	2014-12-31	928.065	1125.51	34.921	2.02946	0.258314	2.41248	0.26	63.9012	48.7543	15.1469	0	23.72	0	8	2	0	5	0	0	0	0
600379.SH	电气机械和器材制造业	2013-12-31	2014-12-31	692.777	1115.78	34.01	2.17359	0.255436	1.72604	0.0861	49.4421	49.903	-0.460836	0	20.01	0	0	0	0	0	0	0	0	0
600380.SH	医药制造业	2013-12-31	2014-12-31	594.052	110.412	45.8677	1.40137	0.24395	2.81599	0.2292	67.4967	66.1384	1.35829	0	48.03	0	0	0	0	0	0	0	0	0
600388.SH	专用设备制造业	2013-12-31	2014-12-31	684.701	291.257	71.6476	1.35799	0.0845981	7.35636	1.08	44.825	34.5241	10.3009	0	17.17	0	0	0	0	0	0	0	0	0
600389.SH	化学原料和化学制品制造业	2013-12-31	2014-12-31	1394.92	1163.57	59.4374	0.537921	0.28502	6.73336	1.019	59.5542	74.9638	-15.4096	1	29.19	0	0	0	0	0	0	0	0	0
600391.SH	铁路、船舶、航空航天和其他运输设备制造业	2013-12-31	2014-12-31	167.135	779.145	56.2257	1.3089	0.0850684	4.97175	0.09	45.8405	53.6608	-7.82028	1	36.02	1	0	0	0	0	0	0	0	0
600392.SH	有色金属冶炼和压延加工业	2013-12-31	2014-12-31	1693.28	1037.55	29.5418	3.02478	0.478878	3.33327	0.51	10.9564	6.19892	4.7575	1	20.14	0	19	6	0	9	0	0	0	0
600398.SH	纺织服装、服饰业	2013-12-31	2014-12-31	1085.23	1819.97	61.6607	1.66601	0.293707	1.56716	0.54	8.20494	35.2429	-27.0379	0	39.31	0	0	0	0	0	0	0	0	0
600399.SH	黑色金属冶炼和压延加工业	2013-12-31	2014-12-31	54.9528	367.306	84.9943	0.669956	0.0806565	0.528179	-0.2379	47.7891	43.0485	4.74059	1	44.74	0	0	0	0	0	0	0	0	0
600400.SH	纺织服装、服饰业	2013-12-31	2014-12-31	503.723	1095.25	69.9903	1.60376	0.0688297	2.57939	0.12	51.7374	48.9624	2.77505	0	49.59	0	0	0	0	0	0	0	0	0
600405.SH	计算机、通信和其他电子设备制造业	2013-12-31	2014-12-31	103.538	598.053	58.111	1.26603	0.113915	1.75883	0.108	0.0134418	11.3389	-11.3255	0	11.28	1	23	8	2	6	0	0	0	0
600408.SH	黑色金属冶炼和压延加工业	2013-12-31	2014-12-31	723.81	693.755	74.4106	1.61727	-0.0578839	1.49071	-0.68	0.481561	0.737398	-0.255837	0	31.57	1	0	0	0	0	0	0	0	0
600409.SH	化学原料和化学制品制造业	2013-12-31	2014-12-31	15.8538	1936.87	67.1275	0.566016	0.137162	3.29065	0.2579	46.8719	56.4659	-9.59402	1	39.67	0	7	1	0	1	0	0	0	0
600416.SH	通用设备制造业	2013-12-31	2014-12-31	5726.2	4672.11	86.358	1.02995	0.0435635	3.50355	0.09	43.1776	41.8089	1.36868	1	34.9	0	0	0	0	0	0	0	0	0
600418.SH	汽车制造业	2013-12-31	2014-12-31	1183	1414.88	72.6354	0.81152	0.0860865	5.44794	0.41	33.2669	48.724	-15.457	1	35.43	0	0	0	0	0	0	0	0	0
600419.SH	食品制造业	2013-12-31	2014-12-31	309.91	1240.25	39.5939	1.71506	0.209796	3.08439	0.15	49.4798	42.6962	6.78366	1	44.15	0	0	0	0	0	0	0	0	0
600420.SH	医药制造业	2013-12-31	2014-12-31	1135.62	1098.83	63.4531	1.68998	0.18559	4.05617	0.6603	64.0784	64.6608	-0.582375	1	41.62	0	0	0	0	0	0	0	0	0
600421.SH	医药制造业	2013-12-31	2014-12-31	868.081	1208.88	80.1263	0.529857	0.108173	0.0278978	0.01	35.9321	25.4491	10.4831	0	17.5	0	0	0	0	0	0	0	0	0
600422.SH	医药制造业	2013-12-31	2014-12-31	1444.56	864.374	32.2215	2.09338	0.442791	5.64082	0.8567	50.8478	70.355	-19.5073	0	18.83	0	0	0	0	0	0	0	0	0
600423.SH	化学原料和化学制品制造业	2013-12-31	2014-12-31	655.656	1337.41	75.5849	0.556176	0.127948	3.26184	0.02	45.3888	38.4086	6.98011	1	36.3	0	0	0	0	0	0	0	0	0
600425.SH	非金属矿物制品业	2013-12-31	2014-12-31	169.587	1140.16	51.3133	0.774384	0.124059	3.84938	0.004	65.3547	64.0826	1.27215	1	26.21	0	0	0	0	0	0	0	0	0
600426.SH	化学原料和化学制品制造业	2013-12-31	2014-12-31	952.493	2084.34	49.3271	1.11313	0.332791	6.93438	0.844	45.7169	53.9725	-8.25554	1	32.39	0	0	0	0	0	0	0	0	0
600429.SH	食品制造业	2013-12-31	2014-12-31	1796.42	1131.34	59.1693	0.951634	0.0898609	1.76794	0.0602	73.2526	67.7068	5.54577	0	36.93	0	0	0	0	0	0	0	0	0
600433.SH	造纸和纸制品业	2013-12-31	2014-12-31	229.101	1078.54	49.69	0.830826	0.124429	1.47257	0.11	43.1709	37.1714	5.99943	1	28.16	0	0	0	0	0	0	0	0	0
600435.SH	计算机、通信和其他电子设备制造业	2013-12-31	2014-12-31	99.7433	700.713	40.8725	1.52966	0.145556	2.71126	0.04	57.3134	52.648	4.66538	1	50.79	0	0	0	0	0	0	0	0	0
600436.SH	医药制造业	2013-12-31	2014-12-31	618.306	1072.99	18.148	9.35787	0.811618	18.0778	2.73	65.727	70.2141	-4.48709	1	57.92	0	0	0	0	0	0	0	0	0
600438.SH	农副食品加工业	2013-12-31	2014-12-31	4492.36	1013.81	61.151	1.03531	0.203808	2.85071	0.403	54.2431	55.7537	-1.51055	0	57.35	0	1	1	0	0	2	1	0	1
600439.SH	皮革、毛皮、羽毛及其制品和制鞋业	2013-12-31	2014-12-31	549.966	942.175	47.0174	2.0332	0.161271	2.39778	0.166	36.7354	45.7477	-9.01233	0	31.34	0	0	0	0	0	0	0	0	0
600444.SH	橡胶和塑料制品业	2013-12-31	2014-12-31	1134.97	1084.71	110.847	0.498173	0.0116366	-0.225073	-0.27	42.4247	34.6455	7.77922	1	11.89	0	0	0	0	0	0	0	0	0
600448.SH	纺织业	2013-12-31	2014-12-31	1592.31	1103.66	61.0167	1.0193	0.091458	1.95553	0.06	24.5812	37.3179	-12.7366	1	15.31	1	0	0	0	0	0	0	0	0
600449.SH	非金属矿物制品业	2013-12-31	2014-12-31	253.04	737.565	44.6523	0.897767	0.266635	8.8588	0.57	49.221	2.70833	46.5127	1	47.56	0	0	0	0	0	0	0	0	0
600456.SH	有色金属冶炼和压延加工业	2013-12-31	2014-12-31	23.9071	1072.99	43.329	2.21249	0.0892922	8.40846	0.0277	60.0744	59.5973	0.477045	1	54.98	0	10	4	0	6	0	0	0	0
600458.SH	橡胶和塑料制品业	2013-12-31	2014-12-31	499.248	384.336	71.2787	1.48834	0.0529682	4.36805	0.07	45.2426	44.4968	0.74575	1	22.85	0	0	0	0	0	0	0	0	0
600459.SH	有色金属冶炼和压延加工业	2013-12-31	2014-12-31	3924.61	1172.57	36.3511	2.25503	0.156419	6.69041	0.33	46.6743	43.5699	3.1044	1	41.68	0	0	0	0	0	0	0	0	0
600460.SH	计算机、通信和其他电子设备制造业	2013-12-31	2014-12-31	170.633	811.862	39.8938	1.81251	0.265339	1.92334	0.13	47.8874	43.7406	4.14682	0	42.72	0	0	0	0	0	0	0	0	0
600468.SH	电气机械和器材制造业	2013-12-31	2014-12-31	501.088	996.7	51.6836	1.11198	0.117998	1.39895	0.1065	65.5239	67.2362	-1.71231	1	60.5	0	0	0	0	0	0	0	0	0
600469.SH	橡胶和塑料制品业	2013-12-31	2014-12-31	459.878	540.247	60.0066	0.947772	0.210101	7.45545	0.88	53.2648	50.3326	2.9322	1	42.58	0	0	0	0	0	0	0	0	0
600470.SH	化学原料和化学制品制造业	2013-12-31	2014-12-31	767.653	1429.93	67.0872	0.58676	0.0304703	3.85208	-0.4	31.3899	31.6452	-0.255328	1	25.49	0	0	0	0	0	0	0	0	0
600477.SH	建筑装饰、装修和其他建筑业	2013-12-31	2014-12-31	66.9034	453.402	75.7537	1.1375	0.0640983	2.11987	0.112	2.97032	3.61721	-0.646887	0	43.98	1	0	0	0	0	0	0	0	0
600478.SH	电气机械和器材制造业	2013-12-31	2014-12-31	907.922	1113.08	55.0035	0.73839	0.0381928	1.8583	-0.0973	20.9605	25.1294	-4.16884	0	20.07	1	0	0	0	0	0	0	0	0
600479.SH	医药制造业	2013-12-31	2014-12-31	1961.74	1162.03	37.8299	1.90219	0.233053	3.67907	0.3448	49.908	48.6159	1.29206	1	20.21	1	5	1	0	3	0	0	0	0
600480.SH	汽车制造业	2013-12-31	2014-12-31	252.219	369.204	61.0127	1.25553	0.170101	5.57619	0.38	45.2008	41.2245	3.97633	1	34.11	0	0	0	0	0	0	0	0	0
600481.SH	化学原料和化学制品制造业	2013-12-31	2014-12-31	854.716	774.216	68.8463	1.00338	0.147528	2.75938	0.3613	54.3432	64.8631	-10.5199	0	34.01	0	0	0	0	0	0	0	0	0
600482.SH	电气机械和器材制造业	2013-12-31	2014-12-31	1474.85	827.487	51.9129	1.65781	0.166712	3.88491	0.27	37.6486	32.0868	5.56174	1	30.52	1	1	0	0	0	0	0	0	0
600486.SH	化学原料和化学制品制造业	2013-12-31	2014-12-31	1041.17	909.476	35.1139	2.00216	0.446178	10.5243	1.761	63.8218	63.3311	0.490649	1	36.17	0	0	0	0	0	0	0	0	0
600487.SH	电气机械和器材制造业	2013-12-31	2014-12-31	904.773	1032.32	63.1621	1.09607	0.133701	9.89508	0.868	36.8155	28.7731	8.04244	0	37.81	0	0	0	0	0	0	0	0	0
600488.SH	医药制造业	2013-12-31	2014-12-31	471.509	1128.6	17.3067	12.9843	0.358654	2.47148	0.09	44.6747	41.8909	2.78386	1	46.8	0	0	0	0	0	2	0	0	0
600490.SH	有色金属冶炼和压延加工业	2013-12-31	2014-12-31	815.108	1272	20.4106	4.11125	0.497989	1.11093	0.042	12.3431	18.7896	-6.44647	0	15.09	0	0	0	0	0	0	0	0	0
600493.SH	纺织业	2013-12-31	2014-12-31	916.202	1130.08	41.9601	0.991069	0.192435	2.32478	0.0368	40.6257	39.165	1.46071	0	28.5	0	0	0	0	0	0	0	0	0
600495.SH	铁路、船舶、航空航天和其他运输设备制造业	2013-12-31	2014-12-31	303.907	865.278	24.5055	2.74597	0.201982	4.54444	0.21	33.3557	29.0836	4.27211	1	30.57	0	10	5	0	3	1	1	0	0
600496.SH	建筑装饰、装修和其他建筑业	2013-12-31	2014-12-31	724.17	532.576	65.4878	1.24652	0.0873633	4.90976	0.44	36.1829	41.8389	-5.65596	0	28.54	0	0	0	0	0	0	0	0	0
600498.SH	计算机、通信和其他电子设备制造业	2013-12-31	2014-12-31	2180.13	1877.48	54.0367	1.63709	0.0952243	6.22988	0.56	58.9141	57.271	1.64309	1	48.82	0	0	0	0	0	0	0	0	0
600499.SH	专用设备制造业	2013-12-31	2014-12-31	54.0676	627.103	49.2806	1.23575	0.177304	5.18522	0.647	6.07947	11.6562	-5.57674	0	15.2	0	0	0	0	0	0	0	0	0
600500.SH	化学原料和化学制品制造业	2013-12-31	2014-12-31	397.016	1462.77	52.193	1.36554	0.130612	5.23081	0.41	52.6076	43.3071	9.30047	1	55.35	0	0	0	0	0	0	0	0	0
600501.SH	汽车制造业	2013-12-31	2014-12-31	403.277	21.7947	64.6119	1.02945	0.0933795	3.21758	0.22	55.6627	47.0666	8.5961	1	23.98	0	0	0	0	0	0	0	0	0
600506.SH	农业	2013-12-31	2014-12-31	505.837	1225.85	5.55201	14.0878	-0.607521	1.8402	-0.102	26.0196	27.2729	-1.2533	1	25.22	0	0	0	0	0	0	0	0	0
600507.SH	黑色金属冶炼和压延加工业	2013-12-31	2014-12-31	1442.74	1013.74	65.5106	0.701327	0.259694	2.24901	0.43	65.4372	69.9905	-4.55331	0	45.66	0	0	0	0	0	0	0	0	0
600513.SH	医药制造业	2013-12-31	2014-12-31	1170.33	1071.16	34.1002	1.8411	0.353255	2.76914	0.28	48.2664	39.8175	8.44884	1	40.44	0	0	0	0	0	0	0	0	0
600516.SH	非金属矿物制品业	2013-12-31	2014-12-31	377.74	422.831	37.2008	3.22726	0.183059	3.34175	0.16	52.0126	49.2946	2.71799	0	46.23	0	0	0	0	0	0	0	0	0
600518.SH	医药制造业	2013-12-31	2014-12-31	1119.78	463.907	40.0318	2.50407	0.307596	6.25287	1.04	45.2088	66.1723	-20.9635	0	30.42	1	0	0	0	0	0	0	0	0
600519.SH	酒、饮料和精制茶制造业	2013-12-31	2014-12-31	1029.5	2158.49	16.0333	4.51173	2.13179	46.7868	13.44	75.8251	74.3198	1.50528	1	61.99	0	0	0	0	0	0	0	0	0
600520.SH	电气机械和器材制造业	2013-12-31	2014-12-31	447.689	1114.31	32.1627	1.89327	-0.12241	2.98978	-0.4655	18.4129	39.9119	-21.499	1	17.09	0	0	0	0	0	0	0	0	0
600521.SH	医药制造业	2013-12-31	2014-12-31	119.666	527.266	27.5817	1.96868	0.390404	4.10008	0.34	17.2094	8.06049	9.14894	0	26.92	0	0	0	0	0	0	0	0	0
600522.SH	电气机械和器材制造业	2013-12-31	2014-12-31	2022.78	1779.67	31.1359	2.57096	0.284021	9.10815	0.76	22.7693	27.926	-5.1567	0	20.08	0	40	11	0	9	0	0	0	0
600523.SH	汽车制造业	2013-12-31	2014-12-31	34.3821	365.395	44.9682	1.51638	0.179856	6.39738	0.46	57.6531	59.2804	-1.62729	1	46.28	0	0	0	0	0	0	0	0	0
600525.SH	计算机、通信和其他电子设备制造业	2013-12-31	2014-12-31	826.148	615.871	51.8562	1.24159	0.200325	3.22094	0.42	44.9515	58.8819	-13.9303	0	5.35	0	0	0	0	0	0	0	0	0
600526.SH	专用设备制造业	2013-12-31	2014-12-31	301.882	505.604	71.7382	1.22513	0.0482349	3.27976	0.14	30.2648	23.9453	6.31946	1	23.75	0	32	11	0	15	1	0	0	1
600527.SH	化学纤维制造业	2013-12-31	2014-12-31	1498.04	1229.89	3.51211	20.136	1.45147	2.1944	0.04	9.78486	26.5003	-16.7154	0	15.77	1	0	0	0	0	0	0	0	0
600528.SH	土木工程建筑业	2013-12-31	2014-12-31	15667.1	17809.6	88.3333	1.10456	0.0242372	4.16816	0.1938	53.0403	53.3642	-0.32391	1	49.46	0	0	0	0	0	0	0	0	0
600529.SH	非金属矿物制品业	2013-12-31	2014-12-31	643.152	892.668	24.5748	2.204	0.452993	8.22259	0.48	30.4887	32.2984	-1.80969	1	18.47	0	0	0	0	0	0	0	0	0
600530.SH	医药制造业	2013-12-31	2014-12-31	259.248	1144.73	19.9467	1.03004	0.261267	6.68302	0.272	51.0065	50.1757	0.830829	1	17.85	0	0	0	0	0	0	0	0	0
600531.SH	有色金属冶炼和压延加工业	2013-12-31	2014-12-31	2457.17	1111.82	83.6467	0.958407	0.0408658	4.60177	0.08	47.8011	48.4166	-0.615465	1	42.46	0	0	0	0	0	0	0	0	0
600535.SH	医药制造业	2013-12-31	2014-12-31	1549.83	2116.96	60.7745	1.15097	0.29072	4.68404	1.32	64.4449	73.9734	-9.52849	0	47.27	0	0	0	0	0	1	0	0	0
600537.SH	电气机械和器材制造业	2013-12-31	2014-12-31	90.7992	538.945	74.4291	0.725186	0.113354	2.79696	0.25	10.9662	6.00175	4.9645	0	39.56	1	0	0	0	0	0	0	0	0
600543.SH	酒、饮料和精制茶制造业	2013-12-31	2014-12-31	464.939	1194.98	14.7813	4.55827	0.23883	3.32337	0.05	36.9155	27.8363	9.07915	1	13.31	0	0	0	0	0	0	0	0	0
600545.SH	土木工程建筑业	2013-12-31	2014-12-31	2489.82	2293.09	77.3118	1.19494	0.0476972	3.09121	0.14	29.7132	29.223	0.490222	1	26.56	0	0	0	0	0	0	0	0	0
600549.SH	有色金属冶炼和压延加工业	2013-12-31	2014-12-31	45.5045	544.706	47.5047	1.31844	0.251851	8.93833	0.6468	54.0901	61.2165	-7.12639	1	32.82	0	0	0	0	0	0	0	0	0
600550.SH	电气机械和器材制造业	2013-12-31	2014-12-31	806.417	341.495	86.7766	1.03419	0.0813603	0.596049	0.049	48.7247	55.3448	-6.62011	1	33.47	0	0	0	0	0	0	0	0	0
600552.SH	非金属矿物制品业	2013-12-31	2014-12-31	327.229	852.126	28.9765	2.21243	0.270693	4.7629	0.3053	39.6292	38.3138	1.31537	1	24.82	0	0	0	0	0	0	0	0	0
600557.SH	医药制造业	2013-12-31	2014-12-31	395.77	376.47	38.4774	1.58235	0.331417	4.86472	0.64	24.4746	42.6878	-18.2132	0	27.34	1	0	0	0	0	0	0	0	0
600558.SH	金属制品业	2013-12-31	2014-12-31	1205.01	1094.81	26.4434	2.53986	0.221776	4.47216	0.1851	36.1893	38.0755	-1.88618	1	32.8	0	0	0	0	0	0	0	0	0
600559.SH	酒、饮料和精制茶制造业	2013-12-31	2014-12-31	1696.2	1218.64	70.2517	0.983371	0.134965	4.76719	0.42	71.5163	65.2167	6.29966	1	36.11	0	0	0	0	0	0	0	0	0
600560.SH	专用设备制造业	2013-12-31	2014-12-31	334.708	873.549	62.5133	1.30358	0.0239678	3.1401	0.08	49.0586	48.7596	0.299082	1	44.07	0	0	0	0	0	0	0	0	0
600562.SH	计算机、通信和其他电子设备制造业	2013-12-31	2014-12-31	831.374	924.74	35.5901	2.62926	0.377081	3.43418	0.57	13.8728	10.2793	3.59348	1	27.39	0	0	0	0	0	0	0	0	0
600563.SH	计算机、通信和其他电子设备制造业	2013-12-31	2014-12-31	684.636	919.546	10.7588	7.28477	1.9681	7.83551	1.36	62.0883	69.847	-7.75868	0	37.33	0	0	0	0	0	0	0	0	0
600566.SH	医药制造业	2013-12-31	2014-12-31	1313.73	397.257	31.6799	1.91019	0.646051	2.93554	0.67	7.8762	10.7064	-2.8302	0	66.13	1	0	0	0	0	0	0	0	0
600567.SH	造纸和纸制品业	2013-12-31	2014-12-31	824.188	680.799	67.6073	0.679771	0.100688	1.57964	0.03	6.01208	3.17241	2.83967	0	33.82	1	0	0	0	0	0	0	0	0
600569.SH	黑色金属冶炼和压延加工业	2013-12-31	2014-12-31	1493.65	2192.51	76.2606	0.611107	0.0936332	3.01684	0.012	60.7662	60.4577	0.30849	1	60.11	0	0	0	0	0	0	0	0	0
600572.SH	医药制造业	2013-12-31	2014-12-31	545.258	846.882	46.4941	1.18005	0.361982	3.44667	0.68	49.766	56.4617	-6.69567	0	33.32	1	0	0	0	0	0	0	0	0
600573.SH	酒、饮料和精制茶制造业	2013-12-31	2014-12-31	1262.42	1260.61	7.34379	6.58622	0.911549	4.34145	0.13	61.6065	57.7101	3.89637	1	50.03	0	0	0	0	0	0	0	0	0
600577.SH	电气机械和器材制造业	2013-12-31	2014-12-31	1979.51	216.764	41.1392	1.72132	0.208168	2.79673	0.17	33.7796	39.6373	-5.85762	0	13.71	0	0	0	0	0	0	0	0	0
600579.SH	专用设备制造业	2013-12-31	2014-12-31	801.987	709.698	49.8558	1.42856	0.182441	1.73928	0.16	33.0709	0.757109	32.3138	1	64.25	0	0	0	0	0	0	0	0	0
600580.SH	电气机械和器材制造业	2013-12-31	2014-12-31	620.833	296.391	57.7223	1.30505	0.139667	3.39635	0.4014	29.4538	25.41	4.04374	0	38.07	0	0	0	0	0	0	0	0	0
600581.SH	黑色金属冶炼和压延加工业	2013-12-31	2014-12-31	1108.99	2366.31	92.4613	0.304741	-0.0236344	2.08798	-2.65	59.0458	56.7975	2.24828	1	53.12	0	0	0	0	0	0	0	0	0
600582.SH	专用设备制造业	2013-12-31	2014-12-31	8365.71	7644.57	47.3221	1.86427	0.20378	5.63865	0.8444	72.5355	69.3249	3.21058	1	61.9	0	0	0	0	0	0	0	0	0
600584.SH	计算机、通信和其他电子设备制造业	2013-12-31	2014-12-31	607.241	969.684	63.1163	0.858391	0.171719	3.82284	0.18	28.9604	30.8751	-1.91468	0	14.11	0	0	0	0	0	0	0	0	0
600585.SH	非金属矿物制品业	2013-12-31	2014-12-31	993.77	6497.3	31.9226	1.74321	0.59217	12.5	2.07	49.4268	53.7514	-4.32462	1	36.78	0	0	0	0	0	0	0	0	0
600586.SH	非金属矿物制品业	2013-12-31	2014-12-31	500.294	1347.51	54.5182	0.620118	0.0896746	2.76268	-0.14	9.65164	8.23365	1.41799	0	32.17	0	0	0	0	0	0	0	0	0
600587.SH	专用设备制造业	2013-12-31	2014-12-31	24.9376	111.845	57.2078	1.17595	0.13661	7.22866	0.82	47.2835	69.3253	-22.0418	1	29.01	0	0	0	0	0	1	0	0	0
600589.SH	化学原料和化学制品制造业	2013-12-31	2014-12-31	26.2153	784.711	45.2526	2.45743	0.105207	3.3692	0.05	38.5151	38.5443	-0.0291475	0	22.89	1	0	0	0	0	0	0	0	0
600590.SH	电气机械和器材制造业	2013-12-31	2014-12-31	328.888	102.428	61.1114	0.997722	0.0904117	4.31872	0.12	47.2357	42.238	4.99768	0	20.43	0	0	0	0	0	0	0	0	0
600592.SH	通用设备制造业	2013-12-31	2014-12-31	122.238	1056.34	24.7652	3.32435	0.148167	5.73469	0.12	35.0098	36.3776	-1.36776	1	37.85	0	0	0	0	0	0	0	0	0
600594.SH	医药制造业	2013-12-31	2014-12-31	1456.71	1028.4	37.6897	1.52757	0.324843	8.61942	1.217	25.8913	41.4338	-15.5425	0	23.15	1	0	0	0	0	0	0	0	0
600595.SH	有色金属冶炼和压延加工业	2013-12-31	2014-12-31	344.246	1704.31	75.498	0.452337	0.0715871	3.14504	0.02	44.8003	46.7869	-1.98662	0	52.83	0	0	0	0	0	0	0	0	0
600596.SH	化学原料和化学制品制造业	2013-12-31	2014-12-31	1397.44	1161.8	41.4313	1.02335	0.155527	6.33081	0.07	25.897	31.6729	-5.77594	0	14.98	0	0	0	0	0	0	0	0	0
600597.SH	食品制造业	2013-12-31	2014-12-31	1191.55	230.684	59.6405	0.990137	0.153541	3.66611	0.46	64.2331	80.9345	-16.7014	1	29.78	0	1	0	0	0	0	0	0	0
600600.SH	酒、饮料和精制茶制造业	2013-12-31	2014-12-31	1833.13	1967.51	43.3886	1.12178	0.276469	11.3899	1.473	38.3142	42.4606	-4.14645	1	30.58	0	0	0	0	0	0	0	0	0
600601.SH	计算机、通信和其他电子设备制造业	2013-12-31	2014-12-31	303.985	232.307	61.4853	0.860565	0.142286	1.60879	0.1192	12.5602	13.4424	-0.882111	1	11.65	0	0	0	0	0	0	0	0	0
600609.SH	汽车制造业	2013-12-31	2014-12-31	195.123	360.677	92.8865	0.918015	0.0360528	0.227113	-0.131	47.8495	47.8497	-0.00024024	1	24.38	0	0	0	0	0	0	0	0	0
600610.SH	专用设备制造业	2013-12-31	2014-12-31	172.423	1182.53	11.9958	8.61227	0.811109	0.938532	0.09	0	0.283037	-0.283037	0	25.85	0	0	0	0	0	0	0	0	0
600612.SH	其他制造业	2013-12-31	2014-12-31	7165.52	948.344	59.9942	1.51336	0.268008	7.54332	1.7967	46.5225	49.1456	-2.62311	1	42.09	0	0	0	0	0	0	0	0	0
600613.SH	医药制造业	2013-12-31	2014-12-31	206.168	741.368	11.3418	5.47739	0.968136	4.4172	0.4	19.4607	13.6979	5.76287	0	24.59	0	0	0	0	0	0	0	0	0
600615.SH	金属制品业	2013-12-31	2014-12-31	40.6376	1191.87	23.4349	4.32907	0.157466	2.61697	0.07	27.2697	28.2636	-0.993962	0	24.38	0	0	0	0	0	0	0	0	0
600616.SH	酒、饮料和精制茶制造业	2013-12-31	2014-12-31	1105.09	1157.74	12.8521	6.60338	0.498061	3.70258	0.14	36.3472	45.6066	-9.25948	1	34.9	0	0	0	0	0	0	0	0	0
600618.SH	化学原料和化学制品制造业	2013-12-31	2014-12-31	2026.98	1147.4	60.7928	0.750221	-0.00337194	1.87189	-0.5124	50.9055	50.8865	0.0189798	1	50.29	0	0	0	0	0	0	0	0	0
600619.SH	通用设备制造业	2013-12-31	2014-12-31	156.526	4.62297	63.9894	1.16624	0.115885	3.58891	0.14	29.1842	32.5341	-3.34995	1	32.7	0	0	0	0	0	0	0	0	0
600623.SH	橡胶和塑料制品业	2013-12-31	2014-12-31	1078.49	278.031	65.5444	0.939071	0.150935	3.39832	0.38	65.829	65.7958	0.0332163	1	65.66	0	0	0	0	0	0	0	0	0
600624.SH	综合	2013-12-31	2014-12-31	1113.87	1172.73	38.7444	1.92161	0.0906549	2.35144	0.014	20.4389	23.9286	-3.48972	1	18.74	0	0	0	0	0	0	0	0	0
600626.SH	批发业	2013-12-31	2014-12-31	2598.99	886.125	38.4018	1.58701	0.174603	3.17447	0.2078	33.1252	32.3965	0.728666	1	31.07	0	0	0	0	0	0	0	0	0
600630.SH	纺织业	2013-12-31	2014-12-31	2674.22	959.803	29.2332	2.65186	0.194971	3.84038	0.15	32.3622	32.0483	0.313878	1	30.08	0	0	0	0	0	0	0	0	0
600645.SH	研究和试验发展	2013-12-31	2014-12-31	335.404	1117.43	52.1576	0.791163	0.0748946	2.75031	0.1	35.6114	30.58	5.03149	0	25.42	0	0	0	0	0	0	0	0	0
600651.SH	电气机械和器材制造业	2013-12-31	2014-12-31	721.843	184.678	45.6776	1.31523	0.0774544	2.94114	0.087	23.072	22.0241	1.04791	1	21.85	0	0	0	0	0	0	0	0	0
600660.SH	非金属矿物制品业	2013-12-31	2014-12-31	954.378	556.559	47.8381	1.03235	0.466784	4.39259	1.11	51.0655	50.1101	0.955363	0	19.5	0	51	14	1	15	0	0	0	0
600664.SH	医药制造业	2013-12-31	2014-12-31	864.937	889.977	46.0073	1.56217	0.103659	4.29634	0.13	16.817	18.182	-1.36499	1	45.06	1	0	0	0	0	0	0	0	0
600666.SH	医药制造业	2013-12-31	2014-12-31	393.471	869.378	80.6023	0.857031	0.0721622	1.36853	0.1	37.4635	40.5446	-3.08111	1	32.39	0	0	0	0	0	0	0	0	0
600668.SH	非金属矿物制品业	2013-12-31	2014-12-31	1036.02	1123.73	40.5425	1.2153	0.340049	5.98895	0.82	17.1798	17.1861	-0.00629701	1	16.15	0	0	0	0	0	0	0	0	0
600678.SH	非金属矿物制品业	2013-12-31	2014-12-31	66.9007	1236.59	92.3297	0.133779	-0.0642185	0.0675642	-0.1061	30.9216	31.6954	-0.773819	0	27.8	1	0	0	0	0	0	0	0	0
600679.SH	铁路、船舶、航空航天和其他运输设备制造业	2013-12-31	2014-12-31	848.242	1124.82	42.8668	1.18671	0.185036	1.88016	0.109	33.1508	33.1302	0.0206371	1	33.13	0	0	0	0	0	0	0	0	0
600682.SH	零售业	2013-12-31	2014-12-31	1624.12	1764.74	88.7935	0.669609	0.0706661	4.93264	1.12	62.1123	61.1689	0.943407	0	21.98	0	0	0	0	0	0	0	0	0
600685.SH	铁路、船舶、航空航天和其他运输设备制造业	2013-12-31	2014-12-31	517.001	1771.44	76.0367	1.04084	0.0352954	5.46248	0.147	25.3617	42.3224	-16.9607	0	57.08	0	0	0	0	0	0	0	0	0
600686.SH	汽车制造业	2013-12-31	2014-12-31	5796.8	6532.86	75.9819	1.13462	0.0594582	5.50231	0.56	57.0617	66.041	-8.97932	1	34.22	0	0	0	0	0	0	0	0	0
600688.SH	石油、煤炭及其他燃料加工业	2013-12-31	2014-12-31	4265	129.16	45.9256	0.761757	0.11965	1.534	-0.066	6.50032	1.05437	5.44595	1	50.56	1	0	0	0	0	0	0	0	0
600690.SH	电气机械和器材制造业	2013-12-31	2014-12-31	3122.99	3352.8	61.1767	1.42871	0.183458	7.17022	1.74	59.4955	71.2955	-11.8	0	20.66	1	0	0	0	0	0	0	0	0
600691.SH	化学原料和化学制品制造业	2013-12-31	2014-12-31	550.775	771.635	82.0576	0.575024	0.0725716	3.0988	-0.0207	19.2156	36.5384	-17.3228	1	38.49	0	0	0	0	0	0	0	0	0
600696.SH	房地产业	2013-12-31	2014-12-31	271.991	1199.98	53.2418	1.8364	0.111531	1.74882	0.209	16.1096	11.7452	4.36442	0	5.87	0	0	0	0	0	0	0	0	0
600698.SH	汽车制造业	2013-12-31	2014-12-31	376.652	1021.76	37.0702	2.28421	0.117821	0.718487	0.0148	1.8207	0.902344	0.918352	1	31.43	0	0	0	0	0	0	0	0	0
600699.SH	汽车制造业	2013-12-31	2014-12-31	912.418	443.408	60.5386	1.06361	0.26231	3.80469	0.55	7.9851	12.3913	-4.40618	0	60.4	1	0	0	0	0	0	0	0	0
600702.SH	酒、饮料和精制茶制造业	2013-12-31	2014-12-31	961.502	1225.53	38.963	1.75285	0.0854614	6.65713	0.0397	49.2425	44.1322	5.11039	1	29.85	1	0	0	0	0	0	0	0	0
600703.SH	计算机、通信和其他电子设备制造业	2013-12-31	2014-12-31	805.838	505.489	32.6567	4.06033	0.491715	4.73008	0.61	57.0123	76.1999	-19.1876	0	31.7	0	0	0	0	0	0	0	0	0
600707.SH	计算机、通信和其他电子设备制造业	2013-12-31	2014-12-31	11.2416	1348.28	72.5923	0.117563	-0.211776	1.91541	-1.39	37.6683	45.1862	-7.51793	1	18.45	0	0	0	0	0	0	0	0	0
600714.SH	煤炭开采和洗选业	2013-12-31	2014-12-31	773.298	1207.57	65.0862	0.896826	0.095433	1.64892	0.027	68.6448	68.4959	0.1489	1	44.79	0	0	0	0	0	0	0	0	0
600720.SH	非金属矿物制品业	2013-12-31	2014-12-31	340.973	1339.19	51.4923	0.68298	0.278731	6.17131	0.72	29.8767	30.0356	-0.158938	1	13.24	0	0	0	0	0	0	0	0	0
600722.SH	化学原料和化学制品制造业	2013-12-31	2014-12-31	513.466	1266.86	75.3765	0.492436	-0.0360065	0.897781	-0.4586	21.399	21.5764	-0.177326	1	56.08	0	0	0	0	0	0	0	0	0
600724.SH	房地产业	2013-12-31	2014-12-31	367.189	1229.59	75.9755	1.54517	0.0681867	2.60275	0.0774	81.3909	82.5715	-1.18062	1	76.95	0	0	0	0	0	0	0	0	0
600727.SH	化学原料和化学制品制造业	2013-12-31	2014-12-31	457.971	1243.79	24.3324	1.4873	0.110507	2.93462	0.02	36.9136	36.1858	0.727804	1	30.13	0	0	0	0	0	0	0	0	0
600731.SH	化学原料和化学制品制造业	2013-12-31	2014-12-31	988.87	1126.28	52.425	0.894874	0.133009	2.25157	0.034	21.908	25.2689	-3.36082	1	22.905	0	0	0	0	0	0	0	0	0
600732.SH	房地产业	2013-12-31	2014-12-31	148.954	1231.52	49.3079	0.698631	-0.0165327	1.06161	-0.08	28.7888	22.4415	6.34724	0	11.19	1	0	0	0	0	0	0	0	0
600733.SH	房地产业	2013-12-31	2014-12-31	176.002	1198.34	23.8769	3.67583	0.0947372	1.56152	0.066	0	0	0	1	41.13	0	0	0	0	0	0	0	0	0
600735.SH	皮革、毛皮、羽毛及其制品和制鞋业	2013-12-31	2014-12-31	2135.14	1093.26	25.0837	2.94584	0.561917	2.56881	0.23	46.1645	38.7929	7.37162	0	50.98	0	0	0	0	0	0	0	0	0
600737.SH	农副食品加工业	2013-12-31	2014-12-31	619.919	340.589	58.478	1.07646	0.0699975	2.89227	0.0158	21.0172	21.2342	-0.216983	1	55	0	0	0	0	0	0	0	0	0
600740.SH	石油、煤炭及其他燃料加工业	2013-12-31	2014-12-31	489.916	780.952	68.2433	0.813078	0.0676175	3.69124	0.03	38.0385	13.334	24.7045	1	14.22	0	0	0	0	0	0	0	0	0
600741.SH	汽车制造业	2013-12-31	2014-12-31	9283.34	9605	54.9072	1.29017	0.244067	9.1432	1.725	73.2616	75.4805	-2.2189	1	60.1	0	0	0	0	0	0	0	0	0
600742.SH	汽车制造业	2013-12-31	2014-12-31	145.491	715.881	34.9681	1.30126	0.372399	17.1806	2.61	39.2851	27.7096	11.5754	1	20.14	0	0	0	0	0	0	0	0	0
600745.SH	房地产业	2013-12-31	2014-12-31	556.342	1226.47	48.3517	1.54897	0.0584122	5.38706	0.05	31.1773	52.9089	-21.7316	0	29.96	0	0	0	0	0	0	0	0	0
600746.SH	化学原料和化学制品制造业	2013-12-31	2014-12-31	1764.15	1202.7	21.7575	0.976395	0.524124	1.42762	0.0342	58.4334	57.0074	1.42601	1	57.01	0	0	0	0	0	0	0	0	0
600750.SH	医药制造业	2013-12-31	2014-12-31	854.134	1154.68	35.8842	3.05956	0.382255	6.92436	0.87	55.4572	50.5316	4.92561	1	43.71	1	0	0	0	0	0	0	0	0
600760.SH	汽车制造业	2013-12-31	2014-12-31	480.837	1008.51	74.7133	0.661712	-0.0145432	1.76058	-0.41	25.5022	24.8563	0.645972	1	15.97	0	0	0	0	0	0	0	0	0
600761.SH	专用设备制造业	2013-12-31	2014-12-31	846.263	522.798	27.4038	2.37539	0.60493	6.20667	0.92	50.1723	57.5035	-7.33119	1	37.97	0	0	0	0	0	1	0	0	0
600764.SH	软件和信息技术服务业	2013-12-31	2014-12-31	720.905	1019.45	49.5523	1.00454	0.0984852	1.84405	0.016	58.7064	55.8295	2.87692	1	53.47	0	0	0	0	0	0	0	0	0
600765.SH	通用设备制造业	2013-12-31	2014-12-31	2151.56	1567.93	66.6221	1.40891	0.0805726	4.53487	0.2	52.4332	52.2002	0.232963	1	29.48	0	0	0	0	0	0	0	0	0
600768.SH	有色金属冶炼和压延加工业	2013-12-31	2014-12-31	2242.07	1202.15	86.2004	0.784771	0.071291	0.739024	0.019	47.9579	42.6221	5.3358	0	35.26	0	0	0	0	0	0	0	0	0
600771.SH	医药制造业	2013-12-31	2014-12-31	542.519	1100.39	81.4697	1.02828	0.126433	0.34498	0.15	12.6814	12.1864	0.495003	0	22.17	0	0	0	0	0	0	0	0	0
600774.SH	零售业	2013-12-31	2014-12-31	1171.83	1307.88	58.5304	0.206442	0.1179	3.20441	0.11	55.568	49.7179	5.85015	1	28.05	0	0	0	0	0	0	0	0	0
600775.SH	计算机、通信和其他电子设备制造业	2013-12-31	2014-12-31	444.288	605.954	26.8302	2.53329	0.223577	3.47868	0.1677	41.3783	36.6975	4.68078	1	36.63	0	0	0	0	0	0	0	0	0
600776.SH	计算机、通信和其他电子设备制造业	2013-12-31	2014-12-31	978.048	684.452	19.9259	4.2511	0.31857	2.2812	0.143	50.7137	52.0356	-1.32194	1	47.9794	0	0	0	0	0	0	0	0	0
600779.SH	酒、饮料和精制茶制造业	2013-12-31	2014-12-31	288.931	1279.58	25.6585	3.05019	-0.626324	2.46842	-0.86	2.24588	4.07296	-1.82708	0	39.71	0	0	0	0	0	0	0	0	0
600782.SH	黑色金属冶炼和压延加工业	2013-12-31	2014-12-31	769.81	462.127	71.9693	0.962594	0.103318	5.76881	0.29	84.0568	86.3521	-2.2953	1	78.89	0	0	0	0	0	0	0	0	0
600784.SH	黑色金属冶炼和压延加工业	2013-12-31	2014-12-31	1586.63	698.746	70.0662	1.39096	0.0523894	2.47204	0.065	18.0419	19.1338	-1.09191	1	25.29	0	0	0	0	0	0	0	0	0
600789.SH	医药制造业	2013-12-31	2014-12-31	662.544	975.463	63.1763	0.976911	0.0492776	2.42241	-0.22	39.5115	39.8025	-0.290986	1	24.59	0	0	0	0	0	0	0	0	0
600792.SH	石油、煤炭及其他燃料加工业	2013-12-31	2014-12-31	780.909	1098.22	47.5739	0.807838	0.117688	3.45604	0.04	68.6126	13.6102	55.0024	1	59.19	0	0	0	0	0	0	0	0	0
600793.SH	造纸和纸制品业	2013-12-31	2014-12-31	21.4468	1248.05	98.6519	0.377775	0.00580226	0.391113	0.0793	53.8384	54.4075	-0.569172	1	37.77	0	0	0	0	0	0	0	0	0
600800.SH	计算机、通信和其他电子设备制造业	2013-12-31	2014-12-31	281.157	1133.15	88.8276	0.654783	0.0611259	0.180702	0.04	33.6177	34.5337	-0.916019	1	28.87	0	0	0	0	0	0	0	0	0
600801.SH	非金属矿物制品业	2013-12-31	2014-12-31	387.872	1763.56	57.58	0.683777	0.266081	6.53567	0.82	43.8798	39.8896	3.99011	0	39.88	0	0	0	0	0	0	0	0	0
600802.SH	非金属矿物制品业	2013-12-31	2014-12-31	798.159	1471.68	60.7044	0.332992	0.108064	3.54709	0.13	45.4164	44.909	0.507393	1	28.78	0	0	0	0	0	0	0	0	0
600807.SH	房地产业	2013-12-31	2014-12-31	275.168	1216.26	80.1855	1.34425	0.058482	1.08443	0.14	29.2292	50.4536	-21.2244	0	49.35	0	0	0	0	0	0	0	0	0
600808.SH	黑色金属冶炼和压延加工业	2013-12-31	2014-12-31	1259.02	2476.54	62.2114	0.76091	0.125645	3.02513	0.0286	50.9655	51.2307	-0.265238	1	50.47	0	0	0	0	0	0	0	0	0
600809.SH	酒、饮料和精制茶制造业	2013-12-31	2014-12-31	1535.8	1084.03	31.98	2.05719	0.286449	4.49485	0.4109	80.7956	79.4176	1.378	1	69.97	0	0	0	0	0	0	0	0	0
600810.SH	化学纤维制造业	2013-12-31	2014-12-31	464.209	736.842	67.355	0.674999	0.0918797	5.25019	0.14	57.8363	58.598	-0.761706	1	52.95	0	0	0	0	0	0	0	0	0
600811.SH	批发业	2013-12-31	2014-12-31	662.989	799.322	46.407	0.655295	0.170887	6.08805	0.6252	29.4551	31.8444	-2.3893	0	27.98	0	5	2	0	1	0	0	0	0
600812.SH	医药制造业	2013-12-31	2014-12-31	242.732	120.067	66.2923	0.676238	0.0730884	3.19085	0.027	22.4206	27.0635	-4.64288	1	36.93	0	0	0	0	0	0	0	0	0
600815.SH	专用设备制造业	2013-12-31	2014-12-31	3475.26	3142.71	62.341	1.70283	0.0456809	4.24713	0.01	47.5471	47.5873	-0.0401991	1	40.98	0	5	0	0	2	0	0	0	0
600817.SH	综合	2013-12-31	2014-12-31	23.8685	1218.11	51.1172	0.956777	-0.103754	0.672416	-0.1	22.0314	1.1564	20.875	0	20.87	0	0	0	0	0	0	0	0	0
600818.SH	铁路、船舶、航空航天和其他运输设备制造业	2013-12-31	2014-12-31	1510.88	1173.07	45.0462	1.00787	0.173956	1.18192	0.04	43.7829	43.2788	0.504131	0	40.92	0	0	0	0	0	0	0	0	0
600819.SH	非金属矿物制品业	2013-12-31	2014-12-31	234.162	1064.51	51.0463	1.02395	0.127833	3.39979	0.06	47.0234	61.8552	-14.8318	1	27.69	0	0	0	0	0	0	0	0	0
600835.SH	通用设备制造业	2013-12-31	2014-12-31	721.322	833.089	71.071	1.29941	0.0997743	6.12142	0.84	49.4089	63.9675	-14.5587	1	47.35	0	0	0	0	0	0	0	0	0
600839.SH	计算机、通信和其他电子设备制造业	2013-12-31	2014-12-31	6781.38	6704.13	67.7002	1.29058	0.0429416	3.04406	0.0128	27.1731	28.6598	-1.48672	1	23.2	0	0	0	0	0	0	0	0	0
600841.SH	通用设备制造业	2013-12-31	2014-12-31	631.429	1162.34	36.0688	1.94902	0.123769	3.95345	0.17	48.7676	50.4089	-1.64137	1	48.05	0	0	0	0	0	0	0	0	0
600843.SH	专用设备制造业	2013-12-31	2014-12-31	1205.22	981.028	40.1237	2.70405	0.325006	2.90943	0.3774	22.5833	25.461	-2.87769	1	19.21	0	0	0	0	0	0	0	0	0
600844.SH	化学原料和化学制品制造业	2013-12-31	2014-12-31	477.659	1434.81	51.1195	0.593297	0.249206	1.09097	0.0224	22.0619	23.0944	-1.03246	1	18.85	0	0	0	0	0	0	0	0	0
600847.SH	电气机械和器材制造业	2013-12-31	2014-12-31	81.9402	1168.48	20.1861	3.95387	0.0443104	4.52107	0.01	39.0976	42.9426	-3.84496	0	26.29	1	0	0	0	0	0	0	0	0
600851.SH	纺织业	2013-12-31	2014-12-31	286.061	1008.88	23.7497	1.9257	0.257515	4.41353	0.241	14.4724	15.9079	-1.43554	0	7.51	0	0	0	0	0	0	0	0	0
600854.SH	电气机械和器材制造业	2013-12-31	2014-12-31	566.934	1122.28	26.5807	2.11931	0.0910154	3.67841	0.0213	46.0187	46.4193	-0.400629	0	25.34	0	2	1	0	0	0	0	0	0
600855.SH	专用设备制造业	2013-12-31	2014-12-31	838.648	896.198	43.5075	1.74272	0.0822547	2.51262	0.0696	59.6333	16.6413	42.992	1	29.07	0	0	0	0	0	0	0	0	0
600860.SH	专用设备制造业	2013-12-31	2014-12-31	649.533	812.081	42.3913	1.33461	0.134674	2.17898	0.05	50.0492	49.4977	0.551483	1	47.78	0	0	0	0	0	0	0	0	0
600862.SH	房地产业	2013-12-31	2014-12-31	185.378	1153.15	83.8636	1.08243	0.000263641	1.67522	-0.32	42.307	38.8526	3.45438	1	18.84	0	0	0	0	0	0	0	0	0
600866.SH	食品制造业	2013-12-31	2014-12-31	361.267	1212.04	34.9084	2.58361	-0.199435	2.2862	-0.65	21.6235	23.2667	-1.64319	1	14.94	0	0	0	0	0	0	0	0	0
600867.SH	医药制造业	2013-12-31	2014-12-31	444.166	932.263	26.9167	2.84763	0.583745	2.07528	0.27	47.2252	61.0882	-13.863	0	36.48	0	0	0	0	0	0	0	0	0
600869.SH	电气机械和器材制造业	2013-12-31	2014-12-31	1251.65	2013.89	73.02	1.09786	0.0686685	3.14545	0.1846	78.8794	83.5067	-4.62732	0	75.25	0	44	12	1	19	0	0	0	0
600872.SH	食品制造业	2013-12-31	2014-12-31	1106.52	1282.93	35.6355	2.39469	0.319408	2.95573	0.36	37.0543	51.0519	-13.9976	0	10.7233	0	0	0	0	0	0	0	0	0
600873.SH	食品制造业	2013-12-31	2014-12-31	499.528	2052.44	59.3139	0.528573	0.169064	2.64349	0.16	16.3849	16.1328	0.252012	0	27.48	0	0	0	0	0	0	0	0	0
600875.SH	通用设备制造业	2013-12-31	2014-12-31	16935.8	16065.8	75.9835	1.16183	0.0396773	9.75322	0.64	53.3526	53.433	-0.0804098	1	50	0	0	0	0	0	0	0	0	0
600876.SH	非金属矿物制品业	2013-12-31	2014-12-31	265.913	1262.07	103.726	0.591126	0.0861614	0.0987944	0.032	32.182	32.3363	-0.154314	0	49.57	0	0	0	0	0	0	0	0	0
600877.SH	铁路、船舶、航空航天和其他运输设备制造业	2013-12-31	2014-12-31	1050.1	1191.86	92.4091	0.55493	0.0570601	0.279084	0.0167	23.3581	28.4797	-5.12162	1	22.34	0	0	0	0	0	0	0	0	0
600879.SH	专用设备制造业	2013-12-31	2014-12-31	561.319	16.9542	45.2278	1.72648	0.122498	5.01798	0.24	37.7869	39.8081	-2.02121	1	20.87	0	0	0	0	0	0	0	0	0
600881.SH	非金属矿物制品业	2013-12-31	2014-12-31	2113.51	247.196	77.3629	0.998539	0.0662408	4.30463	0.1	27.2696	24.7047	2.56494	1	15.57	1	0	0	0	0	0	0	0	0
600882.SH	黑色金属矿采选业	2013-12-31	2014-12-31	1083.36	1175.27	17.3563	2.37745	0.765617	3.40632	0.29	19.793	32.4379	-12.6448	1	13.71	0	0	0	0	0	0	0	0	0
600883.SH	综合	2013-12-31	2014-12-31	61.5879	1207.32	9.76564	7.36275	-0.508355	2.62054	-0.2025	52.451	46.5097	5.94133	0	17.15	0	0	0	0	0	0	0	0	0
600884.SH	电气机械和器材制造业	2013-12-31	2014-12-31	265.932	67.0339	51.8848	1.4305	0.128308	10.3276	0.85	42.8984	38.0424	4.85597	0	32.5	1	0	0	0	0	0	0	0	0
600885.SH	电气机械和器材制造业	2013-12-31	2014-12-31	13.8801	354.086	26.329	2.60722	0.695322	4.89074	0.81	22.5965	29.6381	-7.04166	0	34.32	1	0	0	0	0	0	0	0	0
600887.SH	食品制造业	2013-12-31	2014-12-31	2451.41	2384.24	52.3436	1.11967	0.307809	6.08083	1.35	29.6114	48.6653	-19.054	0	9.31	1	0	0	0	0	0	0	0	0
600888.SH	计算机、通信和其他电子设备制造业	2013-12-31	2014-12-31	385.613	1350.02	63.6601	1.25928	-0.00629984	4.97921	-0.8279	53.336	50.9854	2.35065	0	28.14	0	19	8	1	5	0	0	0	0
600889.SH	化学纤维制造业	2013-12-31	2014-12-31	676.018	1230.61	63.8941	0.759787	0.11758	3.04423	0.02	43.6136	42.3673	1.24624	1	33.02	1	0	0	0	0	0	0	0	0
600893.SH	铁路、船舶、航空航天和其他运输设备制造业	2013-12-31	2014-12-31	2940.2	1447.24	64.4764	0.949736	0.110948	7.31275	0.5	35.3501	64.4054	-29.0553	1	30.6	0	3	2	0	1	0	0	0	0
600894.SH	通用设备制造业	2013-12-31	2014-12-31	702.384	639.81	37.0088	1.62986	0.332004	5.05908	0.8127	68.5348	78.6029	-10.0681	1	56.06	0	86	22	1	25	14	1	0	10
600960.SH	汽车制造业	2013-12-31	2014-12-31	779.836	1016.22	30.124	2.49999	0.263794	6.17071	0.34	37.7943	52.4298	-14.6355	1	32.06	0	0	0	0	0	0	0	0	0
600961.SH	有色金属冶炼和压延加工业	2013-12-31	2014-12-31	4792.69	1214.71	87.5291	0.491584	0.107025	1.40786	0.08	60.2595	53.7982	6.46138	1	44.49	0	0	0	0	0	0	0	0	0
600962.SH	酒、饮料和精制茶制造业	2013-12-31	2014-12-31	817.417	1135.27	58.3106	1.11048	0.00468537	2.99082	-0.4239	57.6098	47.4972	10.1126	1	44.37	0	0	0	0	0	0	0	0	0
600963.SH	造纸和纸制品业	2013-12-31	2014-12-31	310.869	1136.22	67.6124	0.888382	0.10161	5.15641	0.01	25.9021	21.7324	4.16975	1	37.34	0	2	1	0	0	0	0	0	0
600965.SH	畜牧业	2013-12-31	2014-12-31	1460.17	1136.98	24.9104	1.78996	0.515079	1.75851	0.14	24.0037	23.2754	0.728347	0	19.03	1	0	0	0	0	0	0	0	0
600966.SH	造纸和纸制品业	2013-12-31	2014-12-31	270.148	1304.32	67.0753	0.794923	0.127214	5.80834	0.0798	33.7893	35.8255	-2.03617	0	25.49	1	0	0	0	0	0	0	0	0
600967.SH	铁路、船舶、航空航天和其他运输设备制造业	2013-12-31	2014-12-31	660.075	899.61	28.7335	2.49383	0.271893	2.83607	0.244	8.26557	52.7396	-44.4741	1	23.62	0	0	0	0	0	0	0	0	0
600973.SH	电气机械和器材制造业	2013-12-31	2014-12-31	1220.15	1794.64	75.0662	1.14166	0.0756712	5.00874	0.313	45.2156	44.4484	0.767169	1	35.66	1	0	0	0	0	0	0	0	0
600980.SH	计算机、通信和其他电子设备制造业	2013-12-31	2014-12-31	1052.18	1193.01	27.3929	2.39583	-0.0998683	1.73165	-0.218	41.5859	40.336	1.24995	1	40	0	0	0	0	0	0	0	0	0
600983.SH	电气机械和器材制造业	2013-12-31	2014-12-31	1018.95	548.658	44.5415	1.9649	0.115482	5.35129	0.51	30.4213	72.7514	-42.3302	0	51	1	0	0	0	0	0	0	0	0
600987.SH	纺织业	2013-12-31	2014-12-31	1065.96	1153.88	29.4085	2.59136	0.735232	3.79301	0.7	58.5773	57.222	1.35526	0	32.12	0	0	0	0	0	0	0	0	0
600990.SH	计算机、通信和其他电子设备制造业	2013-12-31	2014-12-31	362.227	715.132	64.8269	1.18891	0.0834376	6.70371	0.5864	69.7754	55.2143	14.5611	1	41.05	0	0	0	0	0	0	0	0	0
600992.SH	金属制品业	2013-12-31	2014-12-31	786.217	969.698	35.0712	2.36623	0.0882401	5.44562	0.0828	61.6889	28.7401	32.9489	1	26.57	0	0	0	0	0	0	0	0	0
600993.SH	批发业	2013-12-31	2014-12-31	1263.93	1029.33	22.2766	3.45069	0.512782	4.73623	0.61	46.3631	53.5684	-7.20537	0	29.27	0	0	0	0	0	0	0	0	0
600997.SH	石油、煤炭及其他燃料加工业	2013-12-31	2014-12-31	384.718	178.312	59.3819	1.35889	0.115088	5.67561	0.08	64.3981	62.0579	2.34018	1	56.73	0	5	2	0	1	0	0	0	0
601002.SH	通用设备制造业	2013-12-31	2014-12-31	539.195	753.856	36.4714	2.02833	0.273682	2.94002	0.17	40.485	55.6846	-15.1996	0	46.13	0	1	0	0	0	0	0	0	0
601003.SH	黑色金属冶炼和压延加工业	2013-12-31	2014-12-31	994.964	1396.81	77.1993	0.871249	0.0771192	2.22421	0.0658	82.8332	82.8894	-0.0561968	1	82.51	0	0	0	0	0	0	0	0	0
601005.SH	黑色金属冶炼和压延加工业	2013-12-31	2014-12-31	332.697	2969.11	78.8068	0.472184	0.0650931	2.24839	0.012	24.6981	18.0545	6.64364	1	63.05	0	0	0	0	0	0	0	0	0
601011.SH	石油、煤炭及其他燃料加工业	2013-12-31	2014-12-31	535.337	1153.66	47.3255	1.01102	0.151483	7.48433	0.18	48.2549	0.244429	48.0104	0	47.96	1	0	0	0	0	0	0	0	0
601012.SH	非金属矿物制品业	2013-12-31	2014-12-31	281.124	1009.22	49.4125	1.31026	0.1862	5.87498	0.55	12.8928	25.2442	-12.3514	0	18.32	0	0	0	0	0	0	0	0	0
601038.SH	专用设备制造业	2013-12-31	2014-12-31	780.062	417.618	56.9362	1.17452	0.0874753	4.61238	0.1684	0.919961	0.0889704	0.830991	0	44.57	1	32	7	5	5	4	0	0	1
601058.SH	橡胶和塑料制品业	2013-12-31	2014-12-31	37.0355	292.086	68.5268	0.780804	0.131933	8.10462	0.74	20.4687	10.5256	9.94313	0	6.41	0	0	0	0	0	0	0	0	0
601100.SH	专用设备制造业	2013-12-31	2014-12-31	409.379	1141.92	14.2853	4.34273	0.380756	5.46629	0.15	11.0465	11.9658	-0.919285	0	42	0	21	8	0	10	0	0	0	0
601106.SH	专用设备制造业	2013-12-31	2014-12-31	11265.4	9935.5	57.5707	2.06613	0.0511454	2.56383	0.0039	68.6494	70.1136	-1.46423	1	62.11	0	0	0	0	0	0	0	0	0
601126.SH	电气机械和器材制造业	2013-12-31	2014-12-31	1464.06	1272.85	32.1497	2.60884	0.287956	8.45812	0.84	62.0245	80.6634	-18.6389	0	50.1	0	0	0	0	0	0	0	0	0
601137.SH	有色金属冶炼和压延加工业	2013-12-31	2014-12-31	1478.24	1027.2	28.2454	2.20314	0.214077	9.27035	0.32	74.7255	19.8694	54.856	0	49.47	0	5	3	0	1	0	0	0	0
601177.SH	通用设备制造业	2013-12-31	2014-12-31	480.432	893.825	53.0625	1.184	0.108237	4.34014	0.0506	61.388	69.8947	-8.50675	1	45.01	0	0	0	0	0	0	0	0	0
601179.SH	电气机械和器材制造业	2013-12-31	2014-12-31	6277.34	5367.1	39.1429	2.0967	0.112876	3.51664	0.133	61.0184	61.1947	-0.176297	1	51.1	0	0	0	0	0	0	0	0	0
601208.SH	化学原料和化学制品制造业	2013-12-31	2014-12-31	290.088	1035.2	24.803	1.92056	0.383477	3.59378	0.27	40.9095	10.203	30.7066	0	29.99	1	0	0	0	0	0	0	0	0
601216.SH	化学原料和化学制品制造业	2013-12-31	2014-12-31	274.713	1826.94	46.8196	0.743278	0.286185	3.16716	0.3735	25.2729	2.47798	22.7949	0	36.56	1	0	0	0	0	0	0	0	0
601218.SH	专用设备制造业	2013-12-31	2014-12-31	277.605	470.104	38.166	1.89055	0.164568	2.36447	0.0936	3.25016	0.161773	3.08839	0	36.79	0	0	0	0	0	0	0	0	0
601222.SH	仪器仪表制造业	2013-12-31	2014-12-31	136.372	78.8536	31.2874	2.09695	0.36425	8.29773	1.15	76.9127	15.2814	61.6313	0	57.44	1	0	0	0	0	0	0	0	0
601231.SH	计算机、通信和其他电子设备制造业	2013-12-31	2014-12-31	456.144	2041.33	48.7084	1.65238	0.176222	5.81462	0.69	3.62351	5.83312	-2.2096	0	82.34	0	0	0	0	0	0	0	0	0
601233.SH	化学纤维制造业	2013-12-31	2014-12-31	2493.99	2032.61	49.9686	0.806	0.186115	7.0886	0.12	68.4181	32.6553	35.7628	0	37.62	0	0	0	0	0	0	0	0	0
601238.SH	汽车制造业	2013-12-31	2014-12-31	393.46	1163.37	42.0472	1.33236	0.173213	5.4886	0.5	4.68075	7.13535	-2.4546	1	57.58	0	270	43	12	26	0	0	0	0
601311.SH	电气机械和器材制造业	2013-12-31	2014-12-31	824.839	698.443	30.0542	3.84676	0.572563	4.72194	0.79	29.2146	9.92384	19.2908	0	28.01	0	20	10	0	6	24	8	0	13
601339.SH	纺织业	2013-12-31	2014-12-31	500.553	1145.34	35.9224	1.82745	0.210526	8.71539	0.63	5.31883	5.6422	-0.323365	0	32.24	0	0	0	0	0	0	0	0	0
601369.SH	电气机械和器材制造业	2013-12-31	2014-12-31	1610.6	939.138	56.0998	1.51024	0.0917163	3.73108	0.32	70.5583	75.2247	-4.66633	1	58.57	0	0	0	0	0	0	0	0	0
601388.SH	有色金属冶炼和压延加工业	2013-12-31	2014-12-31	1772.06	733.993	42.3556	1.91867	0.0706226	4.12146	0.0565	13.1591	13.9849	-0.825814	0	53.56	0	0	0	0	0	0	0	0	0
601515.SH	印刷和记录媒介复制业	2013-12-31	2014-12-31	466.807	735.007	19.887	3.03517	1.19641	2.79683	0.66	0.639586	9.51254	-8.87295	0	54.4	0	3	3	0	0	0	0	0	0
601566.SH	纺织服装、服饰业	2013-12-31	2014-12-31	738.483	1062.17	13.5852	5.48131	0.646759	7.71686	0.61	80.7571	3.3487	77.4084	0	58.73	0	0	0	0	0	0	0	0	0
601567.SH	仪器仪表制造业	2013-12-31	2014-12-31	456.279	447.278	56.5573	1.00858	0.160554	5.93258	0.93	51.7604	2.19043	49.57	0	44.17	0	0	0	0	0	0	0	0	0
601599.SH	纺织业	2013-12-31	2014-12-31	1216.1	993.24	53.7676	1.19872	0.13804	3.82157	0.18	1.30549	1.49407	-0.188576	0	16.55	0	0	0	0	0	0	0	0	0
601600.SH	有色金属冶炼和压延加工业	2013-12-31	2014-12-31	1200.94	3196.5	79.4277	0.608951	-0.0185958	2.0907	-1.2	49.9898	56.2763	-6.28649	1	38.56	1	0	0	0	0	0	0	0	0
601608.SH	专用设备制造业	2013-12-31	2014-12-31	2085.36	1132.66	60.4058	1.6888	0.0865119	2.8658	0.15	5.04794	8.70436	-3.65641	1	63.87	0	0	0	0	0	0	0	0	0
601616.SH	电气机械和器材制造业	2013-12-31	2014-12-31	267.501	515.313	16.8839	3.78282	0.196307	2.70529	0.0416	32.6826	6.77977	25.9028	0	27.9	0	0	0	0	0	0	0	0	0
601633.SH	汽车制造业	2013-12-31	2014-12-31	1262.16	2513.16	45.361	1.3507	0.403868	10.9951	2.64	60.7007	5.91483	54.7859	0	56.04	0	0	0	0	0	0	0	0	0
601636.SH	非金属矿物制品业	2013-12-31	2014-12-31	784.358	1692.85	56.9688	0.842939	0.166445	4.77232	0.2795	41.889	2.00432	39.8847	0	40.1	0	6	3	0	1	0	0	0	0
601677.SH	有色金属冶炼和压延加工业	2013-12-31	2014-12-31	1275.63	998.705	43.8479	1.60217	0.174386	6.62463	0.44	1.70029	0.452202	1.24808	0	25.35	0	0	0	0	0	0	0	0	0
601678.SH	化学原料和化学制品制造业	2013-12-31	2014-12-31	702.775	1439.91	35.6852	1.25903	0.361853	6.69605	0.55	8.17704	22.9884	-14.8113	0	10.5	0	0	0	0	0	0	0	0	0
601700.SH	金属制品业	2013-12-31	2014-12-31	287.951	491.999	31.5421	2.0675	0.204315	6.22277	0.44	4.63639	3.24534	1.39105	0	29.23	1	0	0	0	0	0	0	0	0
601717.SH	专用设备制造业	2013-12-31	2014-12-31	2829.19	2078.86	21.3942	3.51855	0.136728	5.81839	0.13	40.628	41.9132	-1.28524	1	32.14	0	0	0	0	0	0	0	0	0
601718.SH	纺织服装、服饰业	2013-12-31	2014-12-31	485.063	584.132	41.1112	1.7859	0.214312	3.09338	0.3	67.7424	71.5192	-3.77681	1	66.33	0	45	15	0	18	0	0	0	0
601727.SH	通用设备制造业	2013-12-31	2014-12-31	24942.1	23962.9	68.3561	1.19222	0.0767451	2.66979	0.1992	67.9017	71.0824	-3.18068	1	56.93	0	9	5	0	3	0	0	0	0
601766.SH	铁路、船舶、航空航天和其他运输设备制造业	2013-12-31	2014-12-31	32055.7	28092	65.7811	1.21307	0.112951	2.93491	0.39	53.5236	56.4241	-2.90052	1	56.48	0	0	0	0	0	0	0	0	0
601777.SH	汽车制造业	2013-12-31	2014-12-31	1503.79	689.415	73.8091	0.810597	0.0568954	5.32937	0.4034	65.2179	71.7176	-6.49968	0	61.04	0	0	0	0	0	0	0	0	0
601798.SH	专用设备制造业	2013-12-31	2014-12-31	135.604	558.597	31.2552	2.09638	0.180539	5.46041	0.16	72.5981	10.5124	62.0857	1	57.87	0	0	0	0	0	0	0	0	0
601799.SH	汽车制造业	2013-12-31	2014-12-31	432.679	995.408	36.839	2.08568	0.327198	8.28696	1.1378	18.2745	4.89178	13.3827	0	43.34	1	39	6	0	18	0	0	0	0
601877.SH	电气机械和器材制造业	2013-12-31	2014-12-31	227.129	709.181	47.2025	2.20225	0.449635	5.97145	1.82	72.1168	77.13	-5.0132	0	64.96	1	0	0	0	0	0	0	0	0
601890.SH	铁路、船舶、航空航天和其他运输设备制造业	2013-12-31	2014-12-31	291.872	906.44	23.2809	5.23589	0.0817502	5.95038	0.0639	3.67949	0.0188562	3.66063	0	27.7	0	0	0	0	0	0	0	0	0
601908.SH	专用设备制造业	2013-12-31	2014-12-31	87.4707	1132.32	30.0758	1.67996	0.164273	4.38063	0.13	11.5182	2.34962	9.16856	0	66.76	1	0	0	0	0	0	0	0	0
601989.SH	铁路、船舶、航空航天和其他运输设备制造业	2013-12-31	2014-12-31	18802.1	13953.5	69.7808	1.45355	0.0257304	3.28341	0.13	59.8932	56.7069	3.18628	1	41.32	0	0	0	0	0	0	0	0	0
601992.SH	非金属矿物制品业	2013-12-31	2014-12-31	4624.83	2912.8	68.6672	1.26053	0.0795476	6.50149	0.52	53.0793	17.6708	35.4084	1	47.92	0	0	0	0	0	0	0	0	0
601996.SH	木材加工和木、竹、藤、棕、草制品业	2013-12-31	2014-12-31	662.032	1152.53	13.5923	5.08219	0.599653	3.60828	0.18	57.5024	4.26448	53.2379	0	53.94	0	0	0	0	0	0	0	0	0
603001.SH	皮革、毛皮、羽毛及其制品和制鞋业	2013-12-31	2014-12-31	177.102	130.971	17.9197	4.54637	0.616073	9.70064	0.6441	7.73854	6.80215	0.936391	0	50.93	0	0	0	0	0	0	0	0	0
603002.SH	化学原料和化学制品制造业	2013-12-31	2014-12-31	1328.67	878.594	35.5299	2.57937	0.148404	2.33731	0.16	0	4.02442	-4.02442	0	52.5	0	0	0	0	0	0	0	0	0
603008.SH	家具制造业	2013-12-31	2014-12-31	927.003	974.566	42.1818	1.08079	0.207607	3.64802	0.3	30.8104	28.5409	2.26944	0	35.71	0	0	0	0	0	0	0	0	0
603077.SH	化学原料和化学制品制造业	2013-12-31	2014-12-31	74.6958	1029.47	47.9632	0.532492	0.246777	4.69995	0.69	5.72275	8.33891	-2.61616	0	53.16	0	0	0	0	0	0	0	0	0
603333.SH	电气机械和器材制造业	2013-12-31	2014-12-31	214.823	698.914	13.9983	4.69994	-0.0901481	2.84074	-0.13	0.76437	3.32185	-2.55748	0	62.6	0	0	0	0	0	0	0	0	0
603366.SH	电气机械和器材制造业	2013-12-31	2014-12-31	1137.7	1200.98	21.6484	3.2435	0.267261	8.80786	0.54	7.0376	10.0586	-3.02097	0	57.75	0	0	0	0	0	0	0	0	0
603399.SH	有色金属冶炼和压延加工业	2013-12-31	2014-12-31	1075.65	839.721	54.0032	1.40979	0.123821	3.12514	0.16	1.3029	0.771001	0.531902	0	30.14	1	0	0	0	0	0	0	0	0
603766.SH	铁路、船舶、航空航天和其他运输设备制造业	2013-12-31	2014-12-31	1198.42	619.422	31.5641	1.9617	0.453733	5.08734	0.76	12.4411	26.0656	-13.6245	0	50.61	1	66	18	0	26	6	4	0	1
000008.SZ	铁路、船舶、航空航天和其他运输设备制造业	2014-12-31	2015-12-31	479.976	516.816	18.9809	2.61747	0.43204	1.20695	0.078	1.39619	6.90499	-5.50879	0	28.22	0	17	4	0	9	6	0	0	0
000012.SZ	非金属矿物制品业	2014-12-31	2015-12-31	535.273	1694.73	51.1696	0.46777	0.225934	3.68248	0.3	29.2261	12.1754	17.0507	0	11.08	0	26	6	0	3	11	2	1	2
000016.SZ	计算机、通信和其他电子设备制造业	2014-12-31	2015-12-31	329.847	734.541	78.4184	0.966471	-0.110508	1.16879	-0.52	5.31748	10.8644	-5.5469	1	21.75	0	0	0	0	0	0	0	0	0
000017.SZ	铁路、船舶、航空航天和其他运输设备制造业	2014-12-31	2015-12-31	1324.01	1200.81	70.8077	1.26258	0.0059951	0.0213387	-0.0003	12.4798	18.16	-5.68025	0	11.52	1	0	0	0	0	0	0	0	0
000020.SZ	计算机、通信和其他电子设备制造业	2014-12-31	2015-12-31	510.906	1097.56	73.0405	3.35486	0.076498	1.09975	-0.0238	0.00621554	0	0.00621554	0	41.14	1	0	0	0	0	0	0	0	0
000021.SZ	计算机、通信和其他电子设备制造业	2014-12-31	2015-12-31	285.89	263.64	63.6919	1.16549	0.0530162	3.53703	0.1228	57.7566	56.9674	0.789199	1	44.51	0	44	8	0	14	43	18	0	8
000030.SZ	汽车制造业	2014-12-31	2015-12-31	70.6428	91.4728	34.3888	1.92705	0.251409	3.62221	0.39	21.8369	21.0801	0.756772	1	24.41	0	13	2	0	2	0	0	0	0
000039.SZ	金属制品业	2014-12-31	2015-12-31	9256.57	8393.43	66.7536	0.947935	0.0777749	8.90191	0.72	21.6354	21.4028	0.232633	0	48.03	0	58	21	1	13	48	15	2	8
000045.SZ	计算机、通信和其他电子设备制造业	2014-12-31	2015-12-31	540.888	1100.36	26.7673	3.29443	0.117417	4.29314	0.02	45.2161	42.9236	2.2925	1	46.21	1	3	0	0	0	8	7	0	1
000049.SZ	电气机械和器材制造业	2014-12-31	2015-12-31	1027.59	48.7587	64.7971	1.38322	0.200215	4.5355	1.1217	64.1564	48.0795	16.077	1	45.2277	0	63	19	0	18	57	21	0	15
000050.SZ	计算机、通信和其他电子设备制造业	2014-12-31	2015-12-31	783.616	89.4632	38.7465	1.83169	0.241511	9.45567	0.4901	52.3326	28.3302	24.0023	1	25.76	0	125	25	1	18	47	13	3	6
000055.SZ	金属制品业	2014-12-31	2015-12-31	591.569	126.355	70.1165	1.22501	0.0600845	1.74327	0.14	16.7263	15.3552	1.3711	0	9.09	1	8	5	0	0	30	13	0	11
000059.SZ	石油、煤炭及其他燃料加工业	2014-12-31	2015-12-31	2112.96	2018.23	69.1936	0.52358	0.116915	5.53124	0.21	40.0817	42.9096	-2.82793	1	47.54	1	0	0	0	0	0	0	0	0
000060.SZ	有色金属冶炼和压延加工业	2014-12-31	2015-12-31	2796.94	634.719	50.3239	0.923408	0.148748	3.31942	0.09	49.3777	49.2985	0.0791822	1	29.58	0	12	7	0	1	13	8	0	3
000063.SZ	计算机、通信和其他电子设备制造业	2014-12-31	2015-12-31	23808	21741.1	64.1433	1.40886	0.0938906	7.15	0.78	41.6021	39.1411	2.46091	1	30.59	0	55	21	3	5	118	29	10	14
000066.SZ	计算机、通信和其他电子设备制造业	2014-12-31	2015-12-31	7911.84	9939.75	77.9422	1.14112	0.0520977	1.95706	-0.027	56.3307	57.304	-0.973391	1	53.92	0	3	2	0	0	11	4	0	4
000100.SZ	计算机、通信和其他电子设备制造业	2014-12-31	2015-12-31	11336.5	9445.96	66.3286	0.995864	0.117872	1.9798	0.2141	17.9617	16.8923	1.06941	1	7.18	0	98	23	2	46	140	36	2	41
000153.SZ	医药制造业	2014-12-31	2015-12-31	752.789	863.588	48.6291	0.965557	0.123038	3.6864	0.1038	28.4612	49.4462	-20.985	1	11.48	0	0	0	0	0	0	0	0	0
000157.SZ	专用设备制造业	2014-12-31	2015-12-31	29316.2	28209	56.6712	2.47112	0.0400933	5.21084	0.01	35.2091	36.458	-1.24889	0	18.08	0	13	4	4	0	19	9	6	0
000301.SZ	电力、热力生产和供应业	2014-12-31	2015-12-31	268.421	1182.69	26.4526	2.57575	0.306446	2.65156	0.1371	39.0048	37.6365	1.36826	1	37.45	1	2	1	0	0	2	2	0	0
000338.SZ	汽车制造业	2014-12-31	2015-12-31	8060	6085.96	63.6761	1.44854	0.119335	7.9351	0.35	12.515	16.001	-3.48605	0	24.23	0	27	8	1	5	40	11	1	4
000400.SZ	电气机械和器材制造业	2014-12-31	2015-12-31	6582.71	6448.58	44.9712	2.21946	0.192763	6.23826	0.7147	29.5855	8.71052	20.875	1	40.95	0	48	11	2	15	17	5	1	5
000401.SZ	非金属矿物制品业	2014-12-31	2015-12-31	1126.91	1492.72	72.5467	0.425869	0.0655754	7.466	-1.273	72.5494	70.8749	1.67455	1	37.48	0	0	0	0	0	10	5	0	1
000403.SZ	医药制造业	2014-12-31	2015-12-31	626.07	1259.93	58.4694	0.609959	0.23273	1.83601	0.28	17.0862	9.73012	7.35606	0	22.61	1	0	0	0	0	0	0	0	0
000404.SZ	通用设备制造业	2014-12-31	2015-12-31	208.793	65.8017	57.4696	1.33128	0.127659	4.00066	0.3894	28.2585	27.7745	0.483952	1	28.81	0	9	5	0	2	2	2	0	0
000408.SZ	批发业	2014-12-31	2015-12-31	17.9561	1157.04	83.3984	1.06585	-0.152172	0.30167	-0.2359	21.0959	21.4732	-0.377257	0	19.69	0	2	1	0	0	0	0	0	0
000410.SZ	通用设备制造业	2014-12-31	2015-12-31	7516.1	6681.53	89.864	1.32017	0.0195429	2.69067	-0.83	28.6094	28.4904	0.119034	1	30.12	0	20	6	0	9	34	20	0	4
000420.SZ	化学纤维制造业	2014-12-31	2015-12-31	262.206	1235.51	63.2747	0.6522	0.0960469	1.35652	0.0201	3.23711	4.74643	-1.50933	1	11.22	0	0	0	0	0	0	0	0	0
000422.SZ	化学原料和化学制品制造业	2014-12-31	2015-12-31	472.932	2524.14	79.8186	0.592574	0.0813055	6.80509	0.039	34.7293	28.0942	6.63504	1	17.08	1	0	0	0	0	0	0	0	0
000423.SZ	医药制造业	2014-12-31	2015-12-31	824.897	1104.96	17.7256	4.42129	1.31553	10.7242	2.4847	41.7084	41.8147	-0.10635	1	23.14	0	26	7	0	6	18	5	0	6
000425.SZ	专用设备制造业	2014-12-31	2015-12-31	17076	16673.8	51.7557	1.70244	0.0626986	2.90661	0.007	55.8652	61.7833	-5.91815	1	42.13	1	24	13	1	2	65	13	1	28
000488.SZ	造纸和纸制品业	2014-12-31	2015-12-31	3385.57	508.119	77.8623	0.723028	0.0678162	7.37898	0.5	28.3076	17.027	11.2806	1	15.13	1	29	4	0	16	9	3	0	3
000505.SZ	房地产业	2014-12-31	2015-12-31	150.343	1246.78	113.602	0.718585	0.0125801	-0.508821	-0.25	27.437	26.3575	1.07947	1	26.36	1	0	0	0	0	0	0	0	0
000509.SZ	橡胶和塑料制品业	2014-12-31	2015-12-31	451.504	1166.79	94.1537	0.727116	0.0895171	0.0718621	0.0198	7.03679	0.387817	6.64897	0	24.13	0	0	0	0	0	2	0	0	0
000510.SZ	化学原料和化学制品制造业	2014-12-31	2015-12-31	2159.33	1263.64	48.4045	0.561774	0.262882	1.22645	0.0231	9.75949	11.397	-1.63755	0	10	0	0	0	0	0	2	1	0	1
000513.SZ	医药制造业	2014-12-31	2015-12-31	148.227	320.634	40.4534	1.13406	0.351846	10.9508	1.62	41.4306	45.6452	-4.21462	0	36.68	0	81	24	0	22	72	18	1	16
000518.SZ	医药制造业	2014-12-31	2015-12-31	320.957	1157.21	27.0619	2.11608	-0.291658	0.589207	-0.0723	21.5019	9.31265	12.1892	1	6.25	1	0	0	0	0	0	0	0	0
000519.SZ	非金属矿物制品业	2014-12-31	2015-12-31	211.312	735.969	19.2024	2.88042	0.575424	4.02739	0.2181	10.8086	18.9556	-8.14693	0	36.04	0	0	0	0	0	0	0	0	0
000521.SZ	电气机械和器材制造业	2014-12-31	2015-12-31	73.7474	51.3966	62.2796	1.40039	0.0196212	4.43158	0.0347	30.334	34.4184	-4.08436	1	21.58	0	24	13	0	5	33	11	0	12
000523.SZ	化学原料和化学制品制造业	2014-12-31	2015-12-31	2057.32	96.7037	68.796	1.11607	0.0417118	2.4517	0.07	47.7266	35.8091	11.9175	1	35.23	0	43	10	0	19	3	1	0	0
000528.SZ	专用设备制造业	2014-12-31	2015-12-31	2224.23	2005.69	56.3075	1.84091	0.0378417	7.91277	0.0189	50.3567	47.6422	2.71442	1	34.98	0	14	8	0	5	28	7	0	11
000529.SZ	农副食品加工业	2014-12-31	2015-12-31	2356.93	1206.99	20.8073	2.90113	0.406301	1.94946	0.13	57.2319	58.343	-1.11108	1	51.26	0	0	0	0	0	0	0	0	0
000530.SZ	通用设备制造业	2014-12-31	2015-12-31	60.2737	572.38	33.5244	1.0945	0.1309	7.3511	0.36	27.2944	20.5363	6.75814	1	21.34	0	92	20	0	30	54	25	0	16
000533.SZ	电气机械和器材制造业	2014-12-31	2015-12-31	457.593	54.304	49.158	1.89774	0.153859	1.98634	0.18	41.4965	40.5207	0.975882	0	24.97	1	11	6	0	2	5	2	0	2
000534.SZ	房地产业	2014-12-31	2015-12-31	314.684	1215.81	49.5967	2.25819	0.0789168	2.66772	0.09	65.3216	4.61849	60.7031	0	52.4	0	10	2	0	3	0	0	0	0
000536.SZ	计算机、通信和其他电子设备制造业	2014-12-31	2015-12-31	989.67	471.494	66.3016	1.02508	0.144465	3.7359	0.195	4.25692	6.4558	-2.19888	0	63.63	0	24	5	0	7	9	3	0	2
000538.SZ	医药制造业	2014-12-31	2015-12-31	1026.29	402.264	29.8748	3.61489	0.583247	12.899	2.66	76.7783	71.0594	5.71884	1	41.52	0	86	14	1	20	179	33	1	45
000541.SZ	电气机械和器材制造业	2014-12-31	2015-12-31	893.717	869.049	16.3774	3.70316	0.105944	3.94892	0.042	38.5986	24.9587	13.6399	0	13.47	0	0	0	0	0	49	7	0	24
000545.SZ	化学原料和化学制品制造业	2014-12-31	2015-12-31	405.481	1225.63	30.0855	1.96517	0.270746	1.78878	0.13	13.0319	11.5544	1.47747	0	37.3	0	0	0	0	0	7	4	0	2
000546.SZ	非金属矿物制品业	2014-12-31	2015-12-31	7.99704	909.953	54.3304	0.754133	0.255165	3.10515	0.4418	11.0382	4.79183	6.24638	0	41.05	0	2	1	0	0	0	0	0	0
000547.SZ	计算机、通信和其他电子设备制造业	2014-12-31	2015-12-31	125.683	684.522	18.9144	4.64088	0.237257	3.71848	0.23	16.1197	33.79	-17.6703	1	8.12	0	0	0	0	0	16	6	0	4
000550.SZ	汽车制造业	2014-12-31	2015-12-31	1087.1	8.72923	43.0844	1.53498	0.318234	13.8797	2.57	51.0817	48.6912	2.39053	1	41.03	0	23	5	0	6	66	17	1	24
000551.SZ	综合	2014-12-31	2015-12-31	730.134	709.515	48.2095	1.31875	0.121619	3.28897	0.06	38.4153	37.1281	1.28722	1	34.33	0	2	0	0	0	0	0	0	0
000553.SZ	化学原料和化学制品制造业	2014-12-31	2015-12-31	1491.44	1095.44	29.5535	1.8735	0.490975	3.5314	0.2388	22.9834	22.8685	0.114868	1	20.15	0	0	0	0	0	0	0	0	0
000559.SZ	汽车制造业	2014-12-31	2015-12-31	527.499	562.636	64.0637	1.44321	0.17669	1.82455	0.34	60.9993	56.3072	4.69219	0	51.53	0	5	3	0	0	2	0	0	0
000561.SZ	计算机、通信和其他电子设备制造业	2014-12-31	2015-12-31	44.668	634.752	50.3268	1.93873	0.111717	1.71625	0.13	61.0362	59.5298	1.50641	1	42.31	0	3	2	0	0	12	6	0	3
000565.SZ	化学原料和化学制品制造业	2014-12-31	2015-12-31	714.046	1117.01	26.697	2.08664	0.597092	1.79342	0.33	42.5787	43.725	-1.14632	1	40.55	0	3	2	0	0	3	1	0	1
000566.SZ	医药制造业	2014-12-31	2015-12-31	86.4975	922.868	48.0438	1.73546	0.164535	4.20665	0.36	43.6465	47.5569	-3.91048	0	29.61	0	28	9	0	11	14	8	0	2
000568.SZ	酒、饮料和精制茶制造业	2014-12-31	2015-12-31	1083.76	1415.99	21.3882	3.45442	0.733495	7.32832	1.05	69.533	65.4919	4.04114	1	26.61	0	47	18	1	8	41	14	0	12
000570.SZ	通用设备制造业	2014-12-31	2015-12-31	1108.87	959.483	37.4924	1.71882	0.142253	3.56787	0.13	32.1672	30.833	1.33421	1	30.43	0	0	0	0	0	2	0	0	0
000572.SZ	汽车制造业	2014-12-31	2015-12-31	1075.91	1421.35	44.184	1.02523	0.106554	4.47447	0.0988	53.9659	60.3236	-6.3577	0	28.8	1	10	3	0	1	15	7	0	3
000576.SZ	造纸和纸制品业	2014-12-31	2015-12-31	26.4895	1166.37	38.4404	3.97928	0.412486	2.70435	0.4	5.20623	4.49605	0.71018	0	41.55	0	7	2	0	1	2	1	0	0
000581.SZ	汽车制造业	2014-12-31	2015-12-31	374.126	87.6398	22.2287	2.94899	0.537822	11.6787	1.49	45.4646	31.4908	13.9738	1	20.22	0	1	0	0	0	16	2	0	6
000586.SZ	计算机、通信和其他电子设备制造业	2014-12-31	2015-12-31	1181	1006.87	51.7645	1.72677	0.0596355	1.19642	0.09	38.6162	35.8318	2.78442	0	20.68	1	0	0	0	0	0	0	0	0
000589.SZ	橡胶和塑料制品业	2014-12-31	2015-12-31	384.384	179.337	68.8149	1.13082	0.0257749	4.49556	-0.33	22.1914	22.2308	-0.0394348	1	25.33	0	4	1	0	1	8	3	0	2
000590.SZ	医药制造业	2014-12-31	2015-12-31	580.969	1216.27	64.9673	0.900942	0.128004	0.921475	0.1002	55.3169	52.9373	2.37956	1	18.61	0	0	0	0	0	0	0	0	0
000592.SZ	林业	2014-12-31	2015-12-31	388.252	949.262	9.80137	9.79044	0.304978	3.25019	0.044	38.7459	37.1721	1.57378	0	31.48	0	34	8	0	9	40	8	0	18
000595.SZ	通用设备制造业	2014-12-31	2015-12-31	147.179	960.992	38.2771	1.65485	-0.209666	2.00386	-0.39	13.5717	18.7509	-5.17911	0	53.4251	0	2	0	0	1	3	0	0	2
000596.SZ	酒、饮料和精制茶制造业	2014-12-31	2015-12-31	1401.78	1396.5	32.7075	2.02323	0.490342	9.59834	1.42	62.0856	63.7462	-1.6606	1	53.89	0	21	8	0	5	0	0	0	0
000597.SZ	医药制造业	2014-12-31	2015-12-31	24.298	744.277	72.3788	0.841739	-0.00971362	4.82286	-0.81	31.8405	30.7006	1.13988	1	21.46	0	0	0	0	0	47	8	1	11
000599.SZ	橡胶和塑料制品业	2014-12-31	2015-12-31	807.093	449.98	56.0562	1.2817	0.0876323	3.78253	0.09	25.6164	19.3607	6.25565	1	23.38	0	20	7	0	5	0	0	0	0
000612.SZ	有色金属冶炼和压延加工业	2014-12-31	2015-12-31	1061.95	1404.01	44.7863	1.24946	0.0883424	3.96063	-0.053	24.5503	30.5565	-6.00627	0	17.56	0	0	0	0	0	12	2	0	7
000619.SZ	橡胶和塑料制品业	2014-12-31	2015-12-31	1847.69	1197.96	32.1319	6.1675	0.285327	6.74679	0.2626	48.0993	44.1669	3.93241	1	30.6341	0	4	3	0	0	5	4	0	0
000623.SZ	医药制造业	2014-12-31	2015-12-31	83.2942	998.288	11.3463	1.68339	1.24295	19.4298	2.9	25.4981	23.5991	1.89901	0	25.92	0	0	0	0	0	20	7	0	8
000625.SZ	汽车制造业	2014-12-31	2015-12-31	301.072	2759.45	61.7805	1.02676	0.21487	7.37423	2.13	41.8976	48.8713	-6.97365	1	39.11	0	91	16	5	25	135	32	7	25
000629.SZ	黑色金属矿采选业	2014-12-31	2015-12-31	238.382	2532.16	82.5853	0.300443	-0.000283318	0.980458	-0.257	19.8735	18.6072	1.26631	1	35.49	0	0	0	0	0	0	0	0	0
000630.SZ	有色金属冶炼和压延加工业	2014-12-31	2015-12-31	2462.91	1097.06	66.883	0.984106	0.0306982	1.45192	-0.07	46.1905	45.7688	0.42171	1	39.55	0	0	0	0	0	7	2	0	0
000633.SZ	电气机械和器材制造业	2014-12-31	2015-12-31	146.94	1228.26	26.9247	9.83127	-0.61656	0.404322	-0.1096	35.7019	45.2711	-9.56919	0	13.66	0	1	0	0	0	0	0	0	0
000635.SZ	化学原料和化学制品制造业	2014-12-31	2015-12-31	786.167	1398.41	11.1514	2.27589	0.854741	9.21594	0.098	52.1344	15.1353	36.9991	0	51.25	0	4	2	0	1	0	0	0	0
000636.SZ	计算机、通信和其他电子设备制造业	2014-12-31	2015-12-31	279.608	468.362	27.3827	1.99246	0.120203	5.28346	0.08	29.3044	25.5281	3.77638	1	20.03	0	1	0	0	0	1	0	0	0
000637.SZ	石油、煤炭及其他燃料加工业	2014-12-31	2015-12-31	6189.66	1126.88	25.6789	2.55584	0.727899	1.65187	0.17	17.1278	17.0901	0.0376802	0	29.5	1	3	1	0	1	0	0	0	0
000639.SZ	农副食品加工业	2014-12-31	2015-12-31	1837.36	1157.16	21.9564	2.49785	0.563243	3.61054	0.39	63.2807	62.188	1.09267	0	42.13	0	7	1	0	1	9	4	0	0
000650.SZ	医药制造业	2014-12-31	2015-12-31	1272.94	999.787	17.5971	3.2645	1.1654	1.92921	0.32	29.2099	27.1166	2.09328	0	26.27	0	0	0	0	0	1	1	0	0
000651.SZ	电气机械和器材制造业	2014-12-31	2015-12-31	2143.33	3761.84	69.9646	1.07391	0.137373	7.89952	2.08	42.5181	54.5289	-12.0109	1	18.22	1	145	24	6	22	178	29	4	35
000657.SZ	有色金属冶炼和压延加工业	2014-12-31	2015-12-31	586.202	422.23	49.342	1.34368	-0.00156389	4.70191	-0.8207	4.56513	1.78675	2.77838	1	60.94	0	2	0	0	0	30	13	0	8
000659.SZ	橡胶和塑料制品业	2014-12-31	2015-12-31	1006.28	1060.14	66.8914	0.553098	0.158092	0.815431	-0.05	13.897	24.405	-10.5081	0	11.39	0	0	0	0	0	24	9	0	7
000661.SZ	医药制造业	2014-12-31	2015-12-31	803.807	912.656	36.1767	1.88355	0.519955	13.5383	2.93	42.4492	51.6894	-9.24025	1	22.28	0	104	24	0	26	38	12	0	9
000663.SZ	家具制造业	2014-12-31	2015-12-31	217.912	711.745	48.6907	1.30482	0.0815173	5.90297	0.2	22.0238	26.6156	-4.59182	1	19.0266	0	0	0	0	0	0	0	0	0
000672.SZ	非金属矿物制品业	2014-12-31	2015-12-31	1278.03	1134.84	60.1407	0.49691	0.132179	2.13644	0.08	8.68043	9.3602	-0.679767	0	31.19	1	7	4	0	0	4	1	0	1
000677.SZ	化学纤维制造业	2014-12-31	2015-12-31	1028.85	1172.25	24.2511	1.61231	1.70998	0.307892	0.0634	39.8385	40.5073	-0.66879	0	23.15	0	1	0	0	0	0	0	0	0
000678.SZ	通用设备制造业	2014-12-31	2015-12-31	582.789	1053.89	55.4425	0.895215	0.0202339	2.29096	-0.18	27.4354	22.1124	5.32297	1	30.13	1	0	0	0	0	0	0	0	0
000680.SZ	专用设备制造业	2014-12-31	2015-12-31	1048.58	592.083	62.8449	1.07462	-0.0879152	2.56277	-0.7056	10.0971	6.75047	3.34659	1	27.62	0	2	0	0	0	1	1	0	0
000683.SZ	化学原料和化学制品制造业	2014-12-31	2015-12-31	463.434	1996.38	57.365	0.475772	0.138005	3.74314	0.04	16.5835	11.9542	4.62928	0	36.74	0	0	0	0	0	0	0	0	0
000691.SZ	房地产业	2014-12-31	2015-12-31	19.6088	1212.62	67.1943	2.54562	0.100721	0.251662	0.0359	18.4057	18.2414	0.164325	0	9.97	0	0	0	0	0	0	0	0	0
000695.SZ	电力、热力生产和供应业	2014-12-31	2015-12-31	803.921	1087.62	70.9932	0.589358	0.117054	1.45776	0.0154	49.4623	42.8939	6.56836	1	25	0	2	0	0	0	0	0	0	0
000697.SZ	有色金属矿采选业	2014-12-31	2015-12-31	339.175	1235.62	10.2522	5.39393	0.59188	2.62804	0.1068	9.90723	4.84459	5.06264	0	24.76	1	0	0	0	0	18	7	0	3
000698.SZ	石油、煤炭及其他燃料加工业	2014-12-31	2015-12-31	2482.25	1473.28	59.7846	0.710663	0.145946	4.73921	0.23	0.879858	1.49266	-0.612802	1	26.68	0	0	0	0	0	0	0	0	0
000700.SZ	汽车制造业	2014-12-31	2015-12-31	1187.52	824.793	47.0709	0.76079	0.253683	6.72711	0.836	43.0315	41.7558	1.27577	0	34.04	1	26	4	0	15	13	8	0	5
000702.SZ	农副食品加工业	2014-12-31	2015-12-31	4053.8	1194.72	26.6837	1.50424	0.226716	1.7149	0.0183	30.5178	29.1285	1.38936	1	25.13	0	3	2	0	0	0	0	0	0
000703.SZ	化学纤维制造业	2014-12-31	2015-12-31	893.701	1393.82	66.9643	0.548036	0.0954263	4.78693	0.16	68.2079	73.9168	-5.70884	0	61.85	1	70	26	0	16	62	25	1	17
000707.SZ	化学原料和化学制品制造业	2014-12-31	2015-12-31	7.13041	625.361	86.5886	0.779776	0.0588196	3.09343	0.0255	29.1027	26.8009	2.30184	1	25.11	1	0	0	0	0	0	0	0	0
000708.SZ	黑色金属冶炼和压延加工业	2014-12-31	2015-12-31	1131.05	876.874	31.9129	1.79105	0.312256	7.78359	0.602	60.8879	59.6039	1.28397	0	29.95	0	10	4	0	4	3	1	0	0
000709.SZ	黑色金属冶炼和压延加工业	2014-12-31	2015-12-31	957.143	4251.23	74.5003	0.433749	0.0544535	4.10728	0.05	64.7487	18.4908	46.2578	1	37.93	0	10	2	0	5	7	2	1	1
000716.SZ	食品制造业	2014-12-31	2015-12-31	925.852	1100.54	38.4817	1.52807	0.175231	5.45	0.477	29.3431	23.379	5.96412	0	32.72	1	6	4	0	0	29	12	0	8
000717.SZ	黑色金属冶炼和压延加工业	2014-12-31	2015-12-31	1944.44	1706.38	97.8569	0.192904	-0.0530282	0.146681	-1.07	23.0593	3.46776	19.5915	1	53.37	0	0	0	0	0	0	0	0	0
000723.SZ	石油、煤炭及其他燃料加工业	2014-12-31	2015-12-31	2050.35	179.387	55.1948	1.01057	0.0160164	2.74131	-0.19	1.33409	14.1028	-12.7687	0	89.99	0	0	0	0	0	10	2	0	2
000725.SZ	计算机、通信和其他电子设备制造业	2014-12-31	2015-12-31	7646.21	369.536	48.6537	2.20831	0.144588	2.20423	0.046	16.782	14.5794	2.20252	1	11.56	0	83	24	6	14	71	21	2	8
000726.SZ	纺织业	2014-12-31	2015-12-31	997.938	1375.74	19.9597	2.04104	0.697875	7.1536	0.75	23.1584	18.7319	4.42644	0	14.69	1	32	8	1	4	62	12	1	25
000727.SZ	计算机、通信和其他电子设备制造业	2014-12-31	2015-12-31	319.719	796.117	42.9146	0.577827	-6.66049e-05	4.74652	0.005	4.80817	27.2896	-22.4814	1	24.51	0	10	3	0	5	44	18	2	11
000729.SZ	酒、饮料和精制茶制造业	2014-12-31	2015-12-31	1308.91	1935.43	24.9375	1.32574	0.392129	4.49769	0.209	62.3203	63.5717	-1.25147	0	57.39	0	50	8	1	11	63	19	1	14
000731.SZ	化学原料和化学制品制造业	2014-12-31	2015-12-31	1404.11	1123.91	44.3723	1.04741	0.145724	4.59075	0.0937	18.1074	21.4527	-3.34536	1	12.18	0	5	2	0	1	2	1	0	1
000733.SZ	计算机、通信和其他电子设备制造业	2014-12-31	2015-12-31	238.486	320.744	42.6566	1.85225	0.144698	7.4972	0.38	17.6559	37.2416	-19.5857	1	36.13	0	0	0	0	0	0	0	0	0
000737.SZ	化学原料和化学制品制造业	2014-12-31	2015-12-31	864.797	928.228	95.9733	0.592691	-0.00632539	0.269671	-0.402	31.5608	33.4209	-1.86013	1	25.69	0	0	0	0	0	0	0	0	0
000738.SZ	铁路、船舶、航空航天和其他运输设备制造业	2014-12-31	2015-12-31	197.851	541.36	27.7251	2.6951	0.225442	4.14168	0.1713	73.2068	68.9411	4.26564	1	23.34	0	2	1	0	0	1	0	0	0
000739.SZ	医药制造业	2014-12-31	2015-12-31	856.339	707.409	55.2026	0.919428	0.197297	2.10721	0.18	16.7028	18.1833	-1.48051	0	23.52	0	1	0	0	0	26	5	0	13
000751.SZ	有色金属冶炼和压延加工业	2014-12-31	2015-12-31	2061.64	1173.11	44.906	1.3982	0.125678	1.43642	0.06	24.876	23.8419	1.03406	1	23.59	0	0	0	0	0	0	0	0	0
000756.SZ	医药制造业	2014-12-31	2015-12-31	704.517	1082.63	55.832	0.846515	0.169539	4.12028	0.18	38.1306	35.5125	2.61807	1	34.46	0	18	5	0	5	3	2	0	1
000761.SZ	黑色金属冶炼和压延加工业	2014-12-31	2015-12-31	388.181	1489.97	72.0229	0.612676	-0.0371942	3.80552	-1.05	78.4757	81.8045	-3.32877	1	78.37	0	8	1	0	1	0	0	0	0
000766.SZ	医药制造业	2014-12-31	2015-12-31	152.779	1154.4	45.9446	0.439351	0.0114048	3.09548	0.01	20.8933	27.2387	-6.34545	0	24.99	0	0	0	0	0	0	0	0	0
000768.SZ	铁路、船舶、航空航天和其他运输设备制造业	2014-12-31	2015-12-31	5904.54	4634.86	54.7784	1.60463	0.0555208	5.50959	0.1481	67.1163	56.8224	10.2939	1	38.18	0	52	8	1	12	33	10	0	4
000777.SZ	通用设备制造业	2014-12-31	2015-12-31	360.011	796.051	38.2072	2.08964	0.192467	2.97454	0.226	31.275	28.2938	2.98119	1	17.92	0	8	5	0	1	33	14	0	4
000778.SZ	金属制品业	2014-12-31	2015-12-31	85.9894	195.717	64.0095	1.01763	0.0871083	4.66122	0.1646	47.9824	53.2801	-5.29776	1	45.38	0	0	0	0	0	0	0	0	0
000782.SZ	化学纤维制造业	2014-12-31	2015-12-31	2477.82	1171.31	43.3064	1.48519	0.178861	2.39241	0.09	16.798	21.5179	-4.71998	0	13	0	10	2	0	1	0	0	0	0
000786.SZ	非金属矿物制品业	2014-12-31	2015-12-31	920.006	1537.86	31.9232	1.31656	0.438608	5.51708	0.634	54.1001	55.1219	-1.02185	1	45.2	0	35	10	0	6	55	17	2	12
000788.SZ	医药制造业	2014-12-31	2015-12-31	9.02522	472.75	63.8146	1.44275	0.108388	1.90094	0.04	40.4758	44.2017	-3.72595	1	28.58	0	0	0	0	0	7	2	0	0
000789.SZ	非金属矿物制品业	2014-12-31	2015-12-31	761.944	940.95	54.6393	0.978543	0.220096	4.29796	0.4053	48.9232	50.921	-1.99777	1	42.58	0	6	2	1	1	13	2	1	6
000790.SZ	医药制造业	2014-12-31	2015-12-31	403.288	968.239	36.9928	1.69137	0.0153978	1.35341	-0.0868	21.2043	20.3683	0.836013	0	18.08	1	6	3	0	2	10	2	0	2
000792.SZ	化学原料和化学制品制造业	2014-12-31	2015-12-31	226.657	3212.73	69.6674	0.835361	0.054049	12.335	0.3514	61.7114	44.4186	17.2928	1	27.03	0	9	3	0	2	16	8	0	3
000795.SZ	非金属矿物制品业	2014-12-31	2015-12-31	312.886	919.103	38.2267	1.64824	0.0262225	2.65815	-0.14	22.619	28.7294	-6.11041	0	42.29	0	1	0	0	0	1	0	0	0
000799.SZ	酒、饮料和精制茶制造业	2014-12-31	2015-12-31	333.874	1273.32	22.9366	2.83625	0.269397	5.40649	0.2726	1.0839	4.7469	-3.663	1	31	0	4	0	1	2	0	0	0	0
000800.SZ	汽车制造业	2014-12-31	2015-12-31	2072.36	971.505	51.5193	1.00052	0.141688	5.35297	0.0325	51.773	53.2872	-1.51423	1	53.03	0	22	8	0	6	23	7	0	12
000801.SZ	计算机、通信和其他电子设备制造业	2014-12-31	2015-12-31	630.484	660.364	51.7891	1.74257	0.144291	4.34422	0.4259	60.9712	70.1995	-9.22833	1	47.61	1	52	8	0	15	86	26	1	30
000807.SZ	有色金属冶炼和压延加工业	2014-12-31	2015-12-31	1129.34	2112.07	77.3096	0.49398	0.066657	2.95848	0.02	49.253	56.8974	-7.6444	1	49.13	0	9	6	0	0	5	3	0	0
000810.SZ	计算机、通信和其他电子设备制造业	2014-12-31	2015-12-31	867.033	1143.25	55.3312	1.78734	0.175066	2.3052	0.42	15.1532	15.3886	-0.235358	0	58.54	0	66	16	0	15	4	2	0	1
000811.SZ	通用设备制造业	2014-12-31	2015-12-31	367.397	582.376	52.8854	0.925592	0.218165	4.54885	0.72	43.1794	49.58	-6.40063	1	29.15	0	17	6	0	8	37	13	0	11
000812.SZ	印刷和记录媒介复制业	2014-12-31	2015-12-31	481.112	1162.14	43.2357	1.35413	0.118226	1.95398	0.044	27.7475	26.6504	1.09712	0	16.61	1	0	0	0	0	17	7	0	4
000813.SZ	有色金属矿采选业	2014-12-31	2015-12-31	516.101	1251.23	30.3912	0.758992	0.210128	2.27579	0.01	46.5529	45.4901	1.06283	1	30.24	0	2	1	0	0	3	1	0	1
000815.SZ	造纸和纸制品业	2014-12-31	2015-12-31	647.205	1190.46	97.5222	0.646026	0.173649	0.110043	0.47	30.8322	29.2483	1.58391	1	27.03	0	20	5	0	4	0	0	0	0
000816.SZ	通用设备制造业	2014-12-31	2015-12-31	82.0665	872.284	43.2806	1.26063	0.067505	2.37859	0.02	9.22517	31.5191	-22.294	0	26.06	0	6	2	0	2	65	12	0	18
000818.SZ	化学原料和化学制品制造业	2014-12-31	2015-12-31	1602.82	1265.39	16.2803	1.37233	0.777802	3.09667	0.1787	33.4686	39.9659	-6.49724	0	29.44	0	0	0	0	0	0	0	0	0
000819.SZ	石油、煤炭及其他燃料加工业	2014-12-31	2015-12-31	1974.44	1220.59	13.2886	4.77609	0.817091	2.7569	0.197	40.1867	43.6142	-3.42753	1	23.46	0	0	0	0	0	0	0	0	0
000821.SZ	专用设备制造业	2014-12-31	2015-12-31	371.573	933.981	36.0654	1.67967	0.162916	3.46816	0.12	24.6732	35.2967	-10.6235	0	26.35	1	2	1	0	0	18	7	2	4
000822.SZ	化学原料和化学制品制造业	2014-12-31	2015-12-31	2242.76	1062.77	39.0187	1.23067	0.308488	2.53373	0.14	43.7607	41.3853	2.37538	1	40.34	0	0	0	0	0	0	0	0	0
000823.SZ	计算机、通信和其他电子设备制造业	2014-12-31	2015-12-31	26.598	268.249	31.2977	1.98385	0.262373	5.30089	0.1702	35.2603	32.9812	2.27915	1	30.31	0	1	1	0	0	4	1	0	1
000825.SZ	黑色金属冶炼和压延加工业	2014-12-31	2015-12-31	608.955	1403.03	69.5064	0.558086	0.0297789	3.73619	-0.652	70.3632	67.7637	2.59943	1	63.49	0	17	6	0	4	11	4	0	1
000830.SZ	化学原料和化学制品制造业	2014-12-31	2015-12-31	1025.07	2468.84	64.3975	0.302872	0.147391	3.97094	0.18	42.8463	36.2616	6.58472	1	33.6	0	10	5	0	3	20	10	0	5
000831.SZ	有色金属冶炼和压延加工业	2014-12-31	2015-12-31	758.666	890.352	3.08064	31.2912	-6.26202	2.13369	-0.406	25.688	35.6398	-9.9518	1	23.98	0	6	2	0	0	11	3	0	6
000837.SZ	通用设备制造业	2014-12-31	2015-12-31	127.72	630.228	48.614	1.51069	-0.00480249	4.02761	-0.3407	28.8582	4.09126	24.7669	1	15.94	0	61	10	0	11	5	4	0	1
000848.SZ	酒、饮料和精制茶制造业	2014-12-31	2015-12-31	2459.13	1201.27	31.7129	2.46294	0.812678	2.22703	0.62	58.592	68.2086	-9.61661	0	40.68	0	0	0	0	0	20	11	0	5
000850.SZ	纺织业	2014-12-31	2015-12-31	446.832	1210.48	36.6515	0.919982	0.137311	5.57832	0.09	48.9993	49.3341	-0.334812	1	46.4	0	0	0	0	0	0	0	0	0
000852.SZ	专用设备制造业	2014-12-31	2015-12-31	939.552	882.295	63.7231	1.21887	0.0504216	5.5237	0.01	65.813	4.93923	60.8737	1	58.74	0	136	27	9	17	1	1	0	0
000856.SZ	专用设备制造业	2014-12-31	2015-12-31	235.791	498.707	86.7773	0.895462	-0.0717933	1.05211	-0.89	46.8174	0.990456	45.827	1	41.52	0	17	5	0	5	2	2	0	0
000858.SZ	酒、饮料和精制茶制造业	2014-12-31	2015-12-31	615.138	1625.54	15.608	5.59733	0.996683	11.4145	1.627	67.9577	64.2038	3.75385	1	36	0	64	22	3	12	69	19	2	24
000859.SZ	橡胶和塑料制品业	2014-12-31	2015-12-31	865.908	1121.39	24.4063	2.18658	0.219538	1.89145	0.01	26.4672	26.3628	0.10439	1	23.76	0	0	0	0	0	0	0	0	0
000860.SZ	农副食品加工业	2014-12-31	2015-12-31	953.21	1163.57	65.3782	1.65702	0.0937767	9.46119	0.6594	58.8205	42.9331	15.8875	1	39.19	1	31	10	0	6	79	17	0	25
000868.SZ	汽车制造业	2014-12-31	2015-12-31	228.714	248.451	76.7251	1.03533	0.0193774	1.83959	0.06	40.3797	39.5318	0.847963	1	21.13	0	2	1	0	0	5	3	0	1
000869.SZ	酒、饮料和精制茶制造业	2014-12-31	2015-12-31	746.537	1315.44	25.0155	1.64645	0.619706	11.035	1.5	56.143	53.006	3.13696	0	50.4	0	3	2	0	0	10	2	0	5
000876.SZ	农副食品加工业	2014-12-31	2015-12-31	3303.79	691.767	31.4649	0.982135	0.393483	9.2445	1.06	56.3237	59.1358	-2.81214	0	29.41	0	7	5	0	0	1	0	0	0
000877.SZ	非金属矿物制品业	2014-12-31	2015-12-31	449.137	1527.22	63.7895	0.407947	0.0685128	7.31343	-0.5966	42.5129	41.8805	0.632326	1	35.49	0	10	6	1	1	8	5	1	1
000878.SZ	有色金属冶炼和压延加工业	2014-12-31	2015-12-31	4298.06	932.126	72.9198	0.768333	0.0960783	3.70096	0.018	51.3244	62.5788	-11.2544	1	43.1763	0	19	2	0	11	15	4	0	3
000880.SZ	通用设备制造业	2014-12-31	2015-12-31	1362.27	1082.12	62.5896	0.632808	0.0732616	4.64884	0.11	8.29496	8.35935	-0.0643936	1	30.59	0	2	0	0	0	26	7	0	15
000881.SZ	综合	2014-12-31	2015-12-31	117.836	978.073	80.5987	1.05365	-0.281736	2.67596	-2.65	26.3955	22.6701	3.72533	1	18.38	0	1	0	0	0	4	1	0	0
000887.SZ	橡胶和塑料制品业	2014-12-31	2015-12-31	42.616	4.81691	49.1278	2.35622	0.329501	3.2846	0.64	54.3771	54.7118	-0.334709	0	49.05	0	11	2	0	5	2	1	0	1
000890.SZ	金属制品业	2014-12-31	2015-12-31	148.163	599.521	61.4575	1.03731	0.0955043	2.75756	0.0146	33.4718	23.3728	10.0991	0	21.07	1	0	0	0	0	0	0	0	0
000893.SZ	农副食品加工业	2014-12-31	2015-12-31	2745.1	1037.41	26.7756	1.24621	0.102812	5.6544	0.09	26.1127	42.2434	-16.1307	0	21.66	0	2	1	0	0	13	4	0	7
000895.SZ	农副食品加工业	2014-12-31	2015-12-31	3736.75	2025.66	22.7137	1.7416	1.25826	5.08725	1.2892	38.7419	35.663	3.07894	0	60.24	0	103	23	7	17	46	20	0	13
000898.SZ	黑色金属冶炼和压延加工业	2014-12-31	2015-12-31	80.3199	2916.55	50.6964	0.54867	0.0302349	5.98	-0.635	73.1	68.8827	4.2173	1	67.29	0	42	3	3	5	3	0	0	0
000901.SZ	铁路、船舶、航空航天和其他运输设备制造业	2014-12-31	2015-12-31	931.425	863.61	28.3365	2.63369	0.227757	4.27447	0.16	59.0838	59.2724	-0.188576	1	21.35	0	10	8	0	1	10	9	0	1
000902.SZ	化学原料和化学制品制造业	2014-12-31	2015-12-31	2937.38	1428.77	28.2466	2.1095	0.649496	7.1102	1.18	12.9252	12.4588	0.466488	0	46.03	0	20	3	0	12	42	14	0	13
000903.SZ	通用设备制造业	2014-12-31	2015-12-31	11.4788	881.659	48.3835	1.80747	0.119399	4.58123	0.22	47.6455	35.6016	12.0439	1	33.55	1	16	4	0	10	20	8	0	7
000910.SZ	木材加工和木、竹、藤、棕、草制品业	2014-12-31	2015-12-31	1337.61	786.347	62.5825	1.07956	0.231106	4.35129	0.6	70.0102	59.5335	10.4767	0	47.72	0	5	2	0	2	28	9	0	9
000911.SZ	农副食品加工业	2014-12-31	2015-12-31	492.362	790.572	70.8903	0.921471	0.0864035	4.91444	0.19	56.5271	52.4754	4.05168	1	42.2	0	34	8	0	11	13	8	0	2
000912.SZ	化学原料和化学制品制造业	2014-12-31	2015-12-31	585.653	1671.1	91.0071	0.365102	0.0435859	1.27296	0.0312	55.1053	0.521364	54.5839	1	54.38	0	0	0	0	0	0	0	0	0
000913.SZ	铁路、船舶、航空航天和其他运输设备制造业	2014-12-31	2015-12-31	559.917	680.518	40.7609	1.75387	-0.0124481	4.41054	-0.29	51.4029	57.6254	-6.22252	1	41.45	0	0	0	0	0	1	0	0	0
000915.SZ	医药制造业	2014-12-31	2015-12-31	903.75	998.544	19.2871	2.67102	0.847951	6.11382	0.85	44.8107	50.2497	-5.43903	1	21.55	0	5	1	0	1	14	6	0	4
000919.SZ	医药制造业	2014-12-31	2015-12-31	963.664	843.434	24.0434	2.69235	0.46381	4.84945	0.4129	65.3908	20.7875	44.6032	1	45.23	0	5	1	0	3	15	5	0	10
000920.SZ	铁路、船舶、航空航天和其他运输设备制造业	2014-12-31	2015-12-31	1800.92	1080.72	35.6741	1.05679	0.292094	2.15137	0.2	67.5284	44.9257	22.6027	1	42.64	0	27	10	0	7	27	11	0	9
000921.SZ	电气机械和器材制造业	2014-12-31	2015-12-31	437.307	834.727	68.6989	0.903301	0.126169	2.9676	0.43	53.8821	48.0686	5.81349	1	44.93	0	0	0	0	0	34	6	0	10
000922.SZ	电气机械和器材制造业	2014-12-31	2015-12-31	374.41	444.8	42.4114	1.79752	-0.144727	3.44006	-0.44	29.0741	22.4224	6.65165	1	24.12	1	2	1	0	0	2	2	0	0
000925.SZ	专用设备制造业	2014-12-31	2015-12-31	383.434	105.207	71.5811	0.82674	0.0689823	3.75885	0.11	49.3349	63.1858	-13.851	0	19.56	0	18	4	0	4	1	0	0	0
000929.SZ	酒、饮料和精制茶制造业	2014-12-31	2015-12-31	962.456	1214.73	25.9101	2.93739	0.293717	4.06045	0.3705	37.5831	41.0754	-3.4923	0	21.29	0	0	0	0	0	0	0	0	0
000930.SZ	化学原料和化学制品制造业	2014-12-31	2015-12-31	1624.08	1172.74	72.1373	0.612186	-0.250734	1.48856	-1.47	21.8269	22.7612	-0.934329	0	15.76	0	0	0	0	0	0	0	0	0
000931.SZ	综合	2014-12-31	2015-12-31	1146.15	526.251	68.5226	1.11171	0.14423	1.19223	0.2258	30.0589	7.1706	22.8883	0	24.47	1	2	1	0	0	1	0	0	1
000932.SZ	黑色金属冶炼和压延加工业	2014-12-31	2015-12-31	663.246	1650.94	86.0471	0.453269	0.00954343	2.41267	-0.981	71.8305	74.1119	-2.2814	1	59.91	1	18	5	1	7	39	7	4	10
000933.SZ	有色金属冶炼和压延加工业	2014-12-31	2015-12-31	180.442	2253.58	82.9324	0.464572	0.0271609	2.76971	-0.8801	56.5778	57.5942	-1.01637	1	24.21	0	27	6	0	2	14	5	0	2
000935.SZ	非金属矿物制品业	2014-12-31	2015-12-31	647.126	1331.99	40.0878	0.38915	0.0973304	3.44732	-0.16	19.0713	0.989336	18.082	0	58.16	0	3	0	1	0	1	0	0	0
000936.SZ	化学纤维制造业	2014-12-31	2015-12-31	884.122	1075.39	24.7215	2.16051	0.219875	3.11158	0.11	37.8307	44.2623	-6.43154	0	44.2	0	17	5	0	5	8	7	0	1
000938.SZ	计算机、通信和其他电子设备制造业	2014-12-31	2015-12-31	3594.44	218.54	57.221	1.19001	0.0985245	11.5708	0.738	43.7374	35.1984	8.53902	1	13	0	96	20	0	29	68	16	1	22
000949.SZ	化学纤维制造业	2014-12-31	2015-12-31	841.662	1268.67	49.4523	1.66728	0.217967	2.44411	0.1346	41.0184	34.616	6.40239	1	33.35	0	6	4	1	0	5	4	0	0
000951.SZ	汽车制造业	2014-12-31	2015-12-31	2174.12	3827.07	69.709	1.35829	0.072749	10.8663	0.66	74.7932	66.1293	8.66387	0	63.78	0	7	1	0	2	19	6	0	5
000952.SZ	医药制造业	2014-12-31	2015-12-31	122.368	1182.48	68.2942	0.771394	0.0960193	2.03486	0.083	37.529	26.1199	11.4092	1	15.11	0	0	0	0	0	0	0	0	0
000953.SZ	化学原料和化学制品制造业	2014-12-31	2015-12-31	279.809	1105.97	92.3224	0.571087	-0.00892719	0.368058	-0.3639	46.1837	43.1545	3.02918	1	42.34	0	0	0	0	0	1	1	0	0
000955.SZ	纺织业	2014-12-31	2015-12-31	362.705	1233.37	39.9094	1.79963	-0.0736366	1.15173	-0.15	29.7057	11.5316	18.1741	0	16.73	1	0	0	0	0	0	0	0	0
000957.SZ	汽车制造业	2014-12-31	2015-12-31	1979.55	2178.02	69.6445	1.26613	0.118045	7.20783	1.58	32.4264	32.2505	0.175854	1	23.06	0	7	0	0	4	34	9	0	6
000959.SZ	黑色金属冶炼和压延加工业	2014-12-31	2015-12-31	170.751	3454.67	65.4512	0.168847	0.024582	4.40625	-0.2149	3.82804	3.01845	0.809595	1	79.4	0	0	0	0	0	1	0	0	0
000960.SZ	有色金属冶炼和压延加工业	2014-12-31	2015-12-31	1599.89	2222.1	68.4501	0.591197	0.0118816	5.2422	-1.3373	38.8889	64.3352	-25.4463	1	36.86	0	62	12	0	22	39	14	1	8
000962.SZ	有色金属冶炼和压延加工业	2014-12-31	2015-12-31	506.57	912.671	54.062	1.19203	-0.2345	3.29309	-1.4453	50.8519	49.7892	1.0627	1	45.8	0	0	0	0	0	1	1	0	0
000967.SZ	电气机械和器材制造业	2014-12-31	2015-12-31	25.2524	1181.31	36.9212	2.08972	0.118937	6.93359	0.32	38.8525	34.4426	4.40994	0	32.23	0	51	9	0	18	1	0	0	1
000969.SZ	金属制品业	2014-12-31	2015-12-31	37.8709	567.432	45.6296	1.24369	0.132118	3.73926	0.1015	46.7594	43.3464	3.41304	1	40.78	0	55	14	0	16	24	10	0	5
000970.SZ	计算机、通信和其他电子设备制造业	2014-12-31	2015-12-31	426.426	415.179	13.9321	5.77468	0.717997	3.6566	0.26	41.5187	42.5465	-1.0278	1	23.17	0	37	10	2	7	101	20	0	30
000972.SZ	农副食品加工业	2014-12-31	2015-12-31	221.207	1172.62	60.8175	0.836072	0.043961	1.40991	-0.0626	47.273	47.0107	0.262266	1	15.46	0	2	1	0	0	1	0	0	0
000973.SZ	橡胶和塑料制品业	2014-12-31	2015-12-31	822.427	1134.54	51.9717	1.39419	0.147798	2.12257	0.09	15.5584	10.2055	5.35293	1	26.01	1	20	5	0	5	7	2	0	1
000977.SZ	计算机、通信和其他电子设备制造业	2014-12-31	2015-12-31	587.152	266.591	63.6561	1.29099	0.14394	2.95085	0.4681	52.7895	44.2837	8.50577	0	42.59	0	17	0	0	10	14	5	0	1
000980.SZ	汽车制造业	2014-12-31	2015-12-31	254.262	711.537	38.7732	2.11637	0.141091	3.93538	0.11	21.1945	21.3598	-0.165247	0	19.99	1	0	0	0	0	1	0	0	0
000981.SZ	房地产业	2014-12-31	2015-12-31	85.643	1168.39	78.0558	1.76032	0.044958	2.00213	0.2	66.8069	90.4793	-23.6724	0	66.13	0	4	1	0	1	12	5	0	3
000985.SZ	化学原料和化学制品制造业	2014-12-31	2015-12-31	4161.07	1195.87	20.6367	1.78439	0.142139	3.71888	-0.13	77.5776	67.4191	10.1585	1	39.34	0	0	0	0	0	0	0	0	0
000988.SZ	计算机、通信和其他电子设备制造业	2014-12-31	2015-12-31	311.618	192.963	39.7927	1.76633	0.186399	3.30813	0.17	42.606	47.6756	-5.06958	1	32.36	0	59	20	0	16	114	30	0	35
000990.SZ	化学原料和化学制品制造业	2014-12-31	2015-12-31	712.704	192.057	46.7764	1.36203	0.157908	6.27574	0.312	34.6353	43.2135	-8.57827	1	38.01	0	0	0	0	0	2	2	0	0
000995.SZ	酒、饮料和精制茶制造业	2014-12-31	2015-12-31	106.307	1215.42	76.266	0.818367	0.0876585	0.724156	0.04	40.4884	42.7139	-2.22555	0	19.6	0	1	0	0	0	2	1	0	0
000999.SZ	医药制造业	2014-12-31	2015-12-31	264.869	577.29	36.1513	1.57911	0.412499	7.73489	1.28	80.5515	75.492	5.05945	1	63.59	0	29	13	2	1	47	15	1	11
001696.SZ	铁路、船舶、航空航天和其他运输设备制造业	2014-12-31	2015-12-31	944.723	749.871	36.8849	2.91584	0.279682	3.18471	0.3329	28.7362	28.1145	0.621713	0	20.1	0	6	4	0	1	12	11	0	0
002001.SZ	医药制造业	2014-12-31	2015-12-31	78.0788	702.743	27.4672	2.09878	0.323761	6.47284	0.37	67.6483	63.2154	4.43288	0	56.36	0	7	3	0	0	26	11	0	8
002003.SZ	纺织服装、服饰业	2014-12-31	2015-12-31	1440.84	1105.7	13.3027	3.28433	1.52597	4.52285	0.61	34.7999	36.5452	-1.74536	0	30.84	0	24	6	0	11	20	7	0	7
002004.SZ	化学原料和化学制品制造业	2014-12-31	2015-12-31	964.81	93.7906	47.1831	1.7225	0.141403	4.67996	0.34	14.0404	18.7821	-4.74173	0	12.29	1	28	3	0	9	86	24	0	32
002006.SZ	专用设备制造业	2014-12-31	2015-12-31	200.748	962.877	43.8473	1.51844	0.0894498	1.90337	0.03	8.75852	34.292	-25.5335	0	30.16	0	55	17	0	20	20	10	0	5
002007.SZ	医药制造业	2014-12-31	2015-12-31	456.862	1173.19	3.40937	19.3277	5.56834	6.29265	1.0134	44.3068	64.1935	-19.8867	0	17.84	1	13	6	0	3	15	5	0	4
002008.SZ	专用设备制造业	2014-12-31	2015-12-31	562.572	447.966	35.2195	2.03751	0.380041	4.45736	0.71	30.2705	27.0561	3.21441	0	17.7	1	16	4	0	1	24	12	0	2
002009.SZ	通用设备制造业	2014-12-31	2015-12-31	9.02077	365.128	56.4555	1.23468	0.112761	4.78516	0.27	16.6624	44.3262	-27.6637	0	15.53	0	27	6	0	11	40	13	0	14
002011.SZ	通用设备制造业	2014-12-31	2015-12-31	474.633	219.44	63.9648	0.767939	0.0874819	4.39146	0.1	50.6841	49.0463	1.63777	0	32.05	0	29	17	0	3	41	18	1	13
002012.SZ	造纸和纸制品业	2014-12-31	2015-12-31	547.211	1015.26	23.1634	2.29929	0.334473	2.52349	0.04	26.0783	21.4374	4.64089	0	17.59	0	3	2	0	0	4	1	0	0
002014.SZ	橡胶和塑料制品业	2014-12-31	2015-12-31	1153.85	949.545	21.4431	3.1384	0.631476	4.93116	0.55	63.0968	48.6723	14.4245	0	28.46	0	0	0	0	0	12	6	0	5
002017.SZ	计算机、通信和其他电子设备制造业	2014-12-31	2015-12-31	1406.81	1096.72	46.6703	1.85376	0.170428	2.37226	0.1855	46.7583	50.1069	-3.34861	1	29.12	1	7	2	0	2	15	9	0	3
002019.SZ	医药制造业	2014-12-31	2015-12-31	491.456	880.614	36.6453	1.06335	0.320652	6.49094	0.82	9.32915	20.2041	-10.8749	0	47.35	1	23	6	0	12	8	5	0	3
002020.SZ	医药制造业	2014-12-31	2015-12-31	899.713	987.897	23.1094	2.32303	0.374076	6.93669	0.58	26.5623	19.2172	7.34509	0	21.08	0	52	17	0	14	71	19	0	24
002021.SZ	专用设备制造业	2014-12-31	2015-12-31	493.757	1075.29	37.4299	1.42782	-0.652421	1.47954	-0.62	16.8519	20.3315	-3.47958	0	17.45	1	6	1	0	2	6	5	0	0
002022.SZ	医药制造业	2014-12-31	2015-12-31	1323.03	981.315	16.7006	5.02991	0.813862	3.266	0.4164	14.9951	13.2995	1.69556	0	18.7	0	242	33	1	53	118	21	1	41
002023.SZ	铁路、船舶、航空航天和其他运输设备制造业	2014-12-31	2015-12-31	244.508	810.74	17.4659	11.1237	0.228396	4.34436	0.06	18.2787	24.6747	-6.39602	0	17.18	0	23	15	0	2	12	5	0	6
002025.SZ	计算机、通信和其他电子设备制造业	2014-12-31	2015-12-31	87.602	564.157	27.8335	3.53071	0.402433	4.57441	0.54	56.6822	50.1959	6.48631	1	41.65	0	8	4	0	3	26	9	0	12
002026.SZ	金属制品业	2014-12-31	2015-12-31	316.632	1002.44	19.0978	3.82704	0.316633	4.61489	0.23	64.2903	32.2467	32.0436	0	22.39	0	56	12	0	16	62	20	1	5
002028.SZ	电气机械和器材制造业	2014-12-31	2015-12-31	927.066	634.55	33.5835	2.56079	0.271206	6.26261	0.61	14.6593	2.67945	11.9798	0	18.2	1	37	13	1	12	38	12	0	13
002029.SZ	纺织服装、服饰业	2014-12-31	2015-12-31	496.802	1000.81	31.4665	2.43605	0.169052	6.64484	0.36	50.9172	50.1369	0.780371	0	34.29	0	10	2	0	5	15	7	0	6
002030.SZ	医药制造业	2014-12-31	2015-12-31	345.556	555.724	36.2302	2.13916	0.199571	2.01373	0.15	48.419	43.753	4.66603	1	16.63	0	107	18	1	29	94	28	1	34
002031.SZ	专用设备制造业	2014-12-31	2015-12-31	280.368	717.831	29.1431	2.52201	0.235066	4.07033	0.1764	12.008	25.3162	-13.3082	0	18.24	0	11	5	1	1	22	10	0	3
002032.SZ	金属制品业	2014-12-31	2015-12-31	1640.58	331.625	32.2653	2.54891	0.533268	6.98574	1.416	67.9343	46.2512	21.6831	0	73.13	0	2	0	0	0	1	0	0	0
002035.SZ	电气机械和器材制造业	2014-12-31	2015-12-31	1531.32	847.356	43.4118	1.43542	0.268795	4.25367	0.58	35.7969	42.989	-7.19212	0	17.42	0	31	9	0	11	50	14	0	20
002036.SZ	计算机、通信和其他电子设备制造业	2014-12-31	2015-12-31	455.927	840.099	45.3357	1.58164	0.213254	2.37842	0.45	18.6019	33.3001	-14.6982	0	14.11	1	0	0	0	0	0	0	0	0
002037.SZ	化学原料和化学制品制造业	2014-12-31	2015-12-31	1588.25	883.008	72.1263	0.848888	0.0736855	6.02412	0.25	53.6923	45.7684	7.92392	0	30	0	11	3	0	5	23	6	0	13
002038.SZ	医药制造业	2014-12-31	2015-12-31	74.6528	519.118	3.94515	23.2806	4.59016	5.2239	0.8396	30.2372	31.7764	-1.53921	0	22.55	1	51	6	0	18	28	6	0	9
002042.SZ	纺织业	2014-12-31	2015-12-31	480.585	813.529	60.1403	1.04884	0.151535	4.39043	0.4	71.7913	66.0148	5.7765	0	41.67	0	0	0	0	0	11	3	0	5
002043.SZ	木材加工和木、竹、藤、棕、草制品业	2014-12-31	2015-12-31	2441.09	1176.86	21.3184	3.67007	0.579216	1.84257	0.2	33.316	37.7696	-4.45353	0	33.27	0	13	4	0	5	18	11	0	5
002045.SZ	计算机、通信和其他电子设备制造业	2014-12-31	2015-12-31	706.092	592.189	53.7999	1.36572	0.098911	3.14668	0.12	45.1725	22.5847	22.5878	0	21.88	0	50	12	0	15	20	7	0	7
002046.SZ	通用设备制造业	2014-12-31	2015-12-31	135.498	1121.67	45.6492	1.07256	-0.114636	3.57087	-0.52	47.7351	44.6652	3.06989	1	41.07	0	5	2	0	1	3	2	1	0
002048.SZ	汽车制造业	2014-12-31	2015-12-31	39.6793	370.618	46.0496	1.32947	0.22312	8.75855	0.3	28.3724	24.2998	4.07257	0	16.97	0	7	1	0	3	57	18	0	20
002049.SZ	计算机、通信和其他电子设备制造业	2014-12-31	2015-12-31	108.947	605.373	28.943	3.47583	0.386527	4.73807	0.5529	70.402	7.7591	62.6429	1	41.38	0	16	3	0	8	54	20	0	9
002050.SZ	通用设备制造业	2014-12-31	2015-12-31	505.531	321.179	41.6924	2.09709	0.304578	2.58232	0.34	48.7537	61.9015	-13.1478	0	42.76	0	50	12	0	14	31	13	0	8
002053.SZ	化学原料和化学制品制造业	2014-12-31	2015-12-31	541.157	1257.51	50.9648	0.493538	0.189427	6.78762	0.4901	40.0437	59.4274	-19.3837	1	33.43	0	8	4	0	1	5	3	0	1
002054.SZ	化学原料和化学制品制造业	2014-12-31	2015-12-31	681.244	998.707	20.925	2.89527	0.940343	4.22777	0.679	22.7457	26.5551	-3.80936	0	21.9	0	10	5	0	4	22	11	0	7
002055.SZ	计算机、通信和其他电子设备制造业	2014-12-31	2015-12-31	410.678	200.065	67.4284	1.19267	0.0827024	3.77368	0.1943	48.1572	47.8253	0.331914	0	31.03	0	179	40	3	39	59	16	0	18
002056.SZ	电气机械和器材制造业	2014-12-31	2015-12-31	778.017	717.025	31.0909	3.23092	0.392679	8.60899	0.79	64.5968	58.9516	5.6452	0	50.15	1	45	14	0	14	26	7	0	9
002057.SZ	化学原料和化学制品制造业	2014-12-31	2015-12-31	506.211	1091.04	15.1364	4.29981	0.371399	2.56547	0.0823	36.1885	34.7241	1.46436	1	25.94	0	5	4	0	0	1	1	0	0
002058.SZ	仪器仪表制造业	2014-12-31	2015-12-31	347.887	1192.92	18.1538	4.46486	-0.0628289	1.27147	-0.08	56.6083	27.4965	29.1118	0	15	0	17	4	0	7	5	4	0	1
002064.SZ	化学纤维制造业	2014-12-31	2015-12-31	151.288	914.612	37.7156	1.22384	0.282055	2.00025	0.15	38.9638	29.3209	9.64295	0	29.66	0	2	1	0	0	4	2	0	0
002066.SZ	非金属矿物制品业	2014-12-31	2015-12-31	142.122	240.637	75.4719	1.01481	0.0519489	1.60071	-0.3461	47.8776	48.4268	-0.549183	1	40.13	0	7	2	0	2	13	8	0	3
002067.SZ	造纸和纸制品业	2014-12-31	2015-12-31	622.75	929.395	47.3602	1.21985	0.116999	2.6804	0.01	0.649991	0.00860469	0.641386	0	16.29	0	17	2	0	6	1	0	0	0
002068.SZ	化学原料和化学制品制造业	2014-12-31	2015-12-31	824.84	594.752	67.1906	0.771714	0.107188	3.21859	0.03	46.1345	58.4104	-12.2759	1	43.59	0	0	0	0	0	1	0	0	1
002073.SZ	专用设备制造业	2014-12-31	2015-12-31	1546.32	663.283	44.668	1.55622	0.139888	5.21457	0.27	20.7178	15.1538	5.56396	0	17.68	0	5	4	0	0	19	8	0	4
002074.SZ	电气机械和器材制造业	2014-12-31	2015-12-31	1.20738	24.0769	54.686	1.65996	0.20961	3.44161	0.8	4.10135	13.3433	-9.24199	0	24.78	1	43	10	0	11	0	0	0	0
002075.SZ	黑色金属冶炼和压延加工业	2014-12-31	2015-12-31	1561.95	1137.37	38.1069	1.08475	0.107783	1.04527	-0.037	19.8984	78.4196	-58.5212	0	19.88	0	0	0	0	0	16	6	1	2
002076.SZ	电气机械和器材制造业	2014-12-31	2015-12-31	914.738	1056.6	29.9025	2.11189	0.230465	2.6853	0.1613	1.80507	0.851465	0.953604	0	32.35	0	2	0	0	0	3	2	0	1
002077.SZ	房地产业	2014-12-31	2015-12-31	627.406	230.127	65.8112	1.22783	0.0421173	4.22989	-0.05	40.7258	53.4502	-12.7245	1	69.31	0	2	1	0	0	0	0	0	0
002078.SZ	造纸和纸制品业	2014-12-31	2015-12-31	477.369	1050.6	62.5026	0.768846	0.182739	2.75403	0.27	46.1494	53.9492	-7.79981	0	55.88	1	26	5	0	11	9	2	0	3
002079.SZ	计算机、通信和其他电子设备制造业	2014-12-31	2015-12-31	705.144	1070.43	13.2333	4.99074	0.470075	1.75761	0.031	40.5961	47.5328	-6.93673	0	34.28	1	30	8	1	0	43	15	0	10
002080.SZ	非金属矿物制品业	2014-12-31	2015-12-31	935.37	148.543	61.3958	1.0945	0.171168	7.07206	0.7508	68.686	71.2577	-2.57168	1	54.32	0	15	7	0	1	11	3	0	4
002082.SZ	有色金属冶炼和压延加工业	2014-12-31	2015-12-31	12615.6	1139.68	16.7122	4.28324	0.525167	5.61708	0.26	16.1371	5.5776	10.5595	0	18.88	1	8	7	0	0	4	3	0	0
002083.SZ	纺织业	2014-12-31	2015-12-31	632.436	999.274	60.9528	0.969617	0.206105	3.29146	0.34	30.2263	29.0276	1.19871	0	25.42	0	0	0	0	0	0	0	0	0
002084.SZ	金属制品业	2014-12-31	2015-12-31	1340.47	873.524	37.6709	2.15906	0.215684	2.4433	0.1102	43.6279	49.4562	-5.82825	0	30.07	0	67	18	0	21	38	12	0	15
002085.SZ	汽车制造业	2014-12-31	2015-12-31	679.041	219.358	46.7554	1.67029	0.391231	4.50064	0.93	65.3203	69.8805	-4.56017	0	45.69	0	14	4	0	4	40	15	0	13
002088.SZ	非金属矿物制品业	2014-12-31	2015-12-31	582.134	762.828	23.7406	2.30438	0.341873	6.84916	0.25	8.40886	36.3446	-27.9358	0	29	0	9	4	0	1	0	0	0	0
002090.SZ	电气机械和器材制造业	2014-12-31	2015-12-31	382.315	595.564	54.1512	1.6293	0.139111	4.64023	0.5982	46.4195	54.4318	-8.01232	0	37.7	0	98	22	1	26	79	32	0	33
002094.SZ	化学原料和化学制品制造业	2014-12-31	2015-12-31	1356.85	962.772	58.0814	1.35231	0.167274	2.36675	0.28	76.0243	53.4688	22.5556	0	27.03	0	0	0	0	0	55	19	0	18
002096.SZ	化学原料和化学制品制造业	2014-12-31	2015-12-31	825.21	1027.92	35.334	1.32684	0.201214	6.1713	0.29	77.5301	48.3628	29.1674	1	41.62	0	2	0	0	1	4	2	0	2
002097.SZ	专用设备制造业	2014-12-31	2015-12-31	1521.67	620.742	61.638	1.22137	0.0566108	3.15065	-0.0387	11.4921	2.34232	9.14975	0	21.71	0	15	6	0	2	0	0	0	0
002098.SZ	其他制造业	2014-12-31	2015-12-31	986.961	1018.79	29.4807	1.7719	0.400039	2.90924	0.23	26.249	62.9797	-36.7307	0	32.19	0	2	0	0	0	23	8	0	7
002099.SZ	医药制造业	2014-12-31	2015-12-31	266.892	1064.09	26.0418	1.82527	0.653634	4.71932	0.71	5.89929	2.34936	3.54993	0	37.91	0	16	4	0	7	48	14	1	8
002100.SZ	农副食品加工业	2014-12-31	2015-12-31	2240.02	1186.31	37.3178	1.62821	0.332308	2.44134	0.27	13.9105	51.0479	-37.1374	1	29.47	0	23	6	0	10	10	4	0	6
002101.SZ	汽车制造业	2014-12-31	2015-12-31	702.886	540.427	47.2599	1.17729	0.251815	7.5976	0.67	60.2886	53.2968	6.99182	1	16.72	0	2	1	0	0	34	12	0	12
002102.SZ	非金属矿物制品业	2014-12-31	2015-12-31	607.641	1035.87	40.2882	1.61338	0.198661	3.93284	0.27	9.31608	6.59098	2.72509	0	13.87	0	5	2	0	1	13	3	0	4
002104.SZ	计算机、通信和其他电子设备制造业	2014-12-31	2015-12-31	1553.41	969.36	18.3717	3.94109	1.29513	2.18211	0.53	13.1654	8.24828	4.91713	0	21.56	0	13	1	0	6	4	1	0	1
002105.SZ	铁路、船舶、航空航天和其他运输设备制造业	2014-12-31	2015-12-31	1479.33	964.056	60.7184	0.916413	0.0348912	1.23055	-0.149	52.7875	57.054	-4.26651	0	41.93	0	18	5	0	4	54	15	0	18
002106.SZ	计算机、通信和其他电子设备制造业	2014-12-31	2015-12-31	9.2828	637.642	18.3904	4.37659	-0.517886	4.8806	-0.85	32.0653	35.0572	-2.99194	1	20.84	0	9	2	0	5	64	17	0	5
002107.SZ	医药制造业	2014-12-31	2015-12-31	767.328	1179.67	18.103	4.22499	0.832397	1.32023	0.2	0.799542	1.26647	-0.466926	0	50.27	0	0	0	0	0	0	0	0	0
002108.SZ	橡胶和塑料制品业	2014-12-31	2015-12-31	635.541	639.4	26.4277	2.17171	0.573032	2.89728	0.35	44.3384	42.6457	1.69268	0	30.25	0	60	23	0	10	35	19	0	5
002109.SZ	化学原料和化学制品制造业	2014-12-31	2015-12-31	448.076	1258.68	41.8143	0.546339	-0.00246407	2.8575	-0.3757	41.7392	43.2493	-1.51008	1	41.38	0	0	0	0	0	0	0	0	0
002110.SZ	黑色金属冶炼和压延加工业	2014-12-31	2015-12-31	2059.83	1130.38	76.853	0.547765	-0.115336	3.08401	-1.74	74.4433	77.1091	-2.66581	1	68.89	0	4	0	0	1	7	2	0	1
002111.SZ	专用设备制造业	2014-12-31	2015-12-31	131.41	661.589	38.7091	1.62319	0.203126	5.52647	0.5	45.8088	47.3097	-1.50089	0	32.19	0	25	5	0	8	23	9	0	8
002112.SZ	电气机械和器材制造业	2014-12-31	2015-12-31	659.447	615.052	66.2148	1.11037	0.0535436	2.40281	0.05	28.2819	20.6887	7.59328	1	15.26	0	0	0	0	0	2	1	0	0
002114.SZ	有色金属冶炼和压延加工业	2014-12-31	2015-12-31	811.849	1163.31	53.7494	0.576388	0.135143	3.0064	0.07	2.18314	1.15257	1.03057	1	35.9	1	0	0	0	0	0	0	0	0
002117.SZ	印刷和记录媒介复制业	2014-12-31	2015-12-31	1014.26	1074.44	26.5473	2.25242	0.621765	3.88469	0.59	70.4579	60.9664	9.49154	0	22.67	0	58	14	0	21	45	19	0	12
002119.SZ	计算机、通信和其他电子设备制造业	2014-12-31	2015-12-31	1385.76	1006.55	50.7829	0.963228	0.0443658	3.16557	-0.28	40.7859	40.5037	0.28216	0	19.72	0	0	0	0	0	6	4	0	0
002121.SZ	仪器仪表制造业	2014-12-31	2015-12-31	1437.1	691.983	76.3836	0.841572	0.0557727	4.87888	0.4383	4.35463	14.5322	-10.1776	0	41.02	1	111	25	0	22	35	13	0	7
002122.SZ	通用设备制造业	2014-12-31	2015-12-31	593.834	461.641	33.9487	2.39324	0.156036	3.99895	0.04	48.1771	45.0345	3.14262	0	42.86	0	0	0	0	0	0	0	0	0
002125.SZ	化学原料和化学制品制造业	2014-12-31	2015-12-31	732.482	1125.18	59.6999	1.29959	0.0790139	4.77466	0.07	54.6195	47.4741	7.14547	1	40.19	1	31	10	0	11	3	1	0	2
002126.SZ	汽车制造业	2014-12-31	2015-12-31	51.4501	486.787	43.6793	1.79212	0.234992	5.65665	0.57	23.8082	24.7684	-0.960219	0	11.16	0	17	6	0	4	42	11	0	14
002129.SZ	电气机械和器材制造业	2014-12-31	2015-12-31	614.59	637.31	51.0931	1.42571	0.088815	3.85615	0.0869	46.0505	41.7837	4.26679	1	27.95	1	26	3	1	1	35	10	0	2
002130.SZ	计算机、通信和其他电子设备制造业	2014-12-31	2015-12-31	320.559	734.135	53.5474	0.932827	0.419629	2.97143	1	0.658665	0.0208968	0.637769	0	32.01	0	39	6	1	1	50	12	0	13
002132.SZ	金属制品业	2014-12-31	2015-12-31	385.658	724.544	33.8064	2.02626	0.216335	2.52508	0.06	3.12373	3.97482	-0.851084	0	34.54	0	3	2	0	0	1	0	0	0
002134.SZ	计算机、通信和其他电子设备制造业	2014-12-31	2015-12-31	758.89	1134.36	27.2696	1.90941	0.011272	2.1249	-0.2	58.4918	49.0266	9.4652	1	25.35	0	0	0	0	0	0	0	0	0
002135.SZ	土木工程建筑业	2014-12-31	2015-12-31	1660.12	1246.95	73.2663	1.1205	0.0417082	2.78814	0.05	48.8537	39.8825	8.97129	0	29.07	0	0	0	0	0	2	1	0	0
002136.SZ	化学原料和化学制品制造业	2014-12-31	2015-12-31	426.524	1228.33	51.1169	0.538385	-0.134248	2.14398	-0.6213	45.4533	42.2235	3.22977	1	30.91	0	4	1	0	1	1	1	0	0
002137.SZ	计算机、通信和其他电子设备制造业	2014-12-31	2015-12-31	872.607	975.966	31.6291	1.02381	0.0878352	1.75886	0.0392	16.2919	50.3398	-34.0479	0	43.1	0	176	33	1	41	11	5	0	5
002138.SZ	计算机、通信和其他电子设备制造业	2014-12-31	2015-12-31	289.939	866.264	25.6511	1.54809	0.531471	3.2515	0.36	40.998	41.1637	-0.165784	0	25.2	0	86	28	0	16	115	31	1	20
002139.SZ	电气机械和器材制造业	2014-12-31	2015-12-31	1518.81	857.525	40.3068	1.66514	0.195793	3.68912	0.34	5.2019	6.20935	-1.00745	0	22.59	1	51	7	1	19	125	26	1	40
002144.SZ	纺织业	2014-12-31	2015-12-31	314.25	1092.94	17.6711	1.96719	0.499801	9.64706	0.71	2.05174	1.34268	0.709061	0	21.36	0	19	6	0	1	38	12	0	14
002145.SZ	化学原料和化学制品制造业	2014-12-31	2015-12-31	290.168	1008.61	50.7919	0.855797	0.0435582	4.40119	-0.27	5.4885	5.49042	-0.00192313	0	36.69	1	7	3	0	1	4	3	0	0
002149.SZ	有色金属冶炼和压延加工业	2014-12-31	2015-12-31	368.641	1045.08	65.6657	0.717471	-0.0163397	4.37353	-0.76	66.3232	63.1461	3.17707	1	35.19	0	0	0	0	0	8	2	0	3
002150.SZ	金属制品业	2014-12-31	2015-12-31	1590.37	1037.42	29.4559	2.20144	0.473523	2.48054	0.27	67.8196	68.8495	-1.02996	0	42	1	3	2	0	0	3	1	0	0
002151.SZ	计算机、通信和其他电子设备制造业	2014-12-31	2015-12-31	377.295	732.538	26.5822	1.94609	0.139682	9.00172	0.19	5.1712	2.30053	2.87066	0	37.6	0	28	7	0	4	31	13	1	11
002152.SZ	通用设备制造业	2014-12-31	2015-12-31	345.513	506.246	38.1416	2.23256	0.377195	5.02959	1	70.0498	69.1322	0.91759	1	47.7	0	81	21	1	24	100	26	1	25
002154.SZ	纺织服装、服饰业	2014-12-31	2015-12-31	401.014	757.412	38.3003	1.54432	0.188262	2.38671	0.09	1.55832	13.2635	-11.7052	0	10.53	0	102	18	0	22	37	14	0	7
002156.SZ	计算机、通信和其他电子设备制造业	2014-12-31	2015-12-31	340.362	973.394	42.5611	1.88418	0.202484	4.99934	0.21	55.9303	64.3726	-8.44225	0	31.09	0	80	17	3	9	32	14	1	5
002158.SZ	通用设备制造业	2014-12-31	2015-12-31	795.429	1065.18	19.2609	4.41112	0.492187	6.24476	0.5561	64.955	74.9406	-9.98562	0	32.97	1	40	10	0	4	93	21	1	31
002160.SZ	有色金属冶炼和压延加工业	2014-12-31	2015-12-31	887.261	766.57	49.9312	0.928735	0.109762	3.69717	0.2	25.9192	32.0975	-6.17837	0	24.96	0	21	7	0	5	0	0	0	0
002161.SZ	计算机、通信和其他电子设备制造业	2014-12-31	2015-12-31	292.702	950.774	13.5338	3.15457	0.234342	2.16638	0.02	3.84074	4.18074	-0.340002	0	24.4	0	0	0	0	0	0	0	0	0
002162.SZ	非金属矿物制品业	2014-12-31	2015-12-31	482.552	1120.06	61.9012	0.660538	0.107847	1.24615	0.022	56.6933	57.4242	-0.730879	0	49.62	0	128	31	0	26	40	17	0	7
002164.SZ	通用设备制造业	2014-12-31	2015-12-31	87.7877	944.173	40.7885	1.00414	0.143994	2.42181	0.03	32.4654	41.3264	-8.86102	0	31.08	1	0	0	0	0	0	0	0	0
002165.SZ	化学原料和化学制品制造业	2014-12-31	2015-12-31	1305.75	976.445	39.0035	1.26204	0.318641	1.97891	0.19	35.8186	34.2332	1.58534	0	24.29	0	24	8	0	7	18	14	0	1
002166.SZ	医药制造业	2014-12-31	2015-12-31	464.58	1154.82	60.7898	1.42204	0.0879055	1.8202	0.17	6.58147	0.414649	6.16682	0	17.57	1	0	0	0	0	0	0	0	0
002167.SZ	化学原料和化学制品制造业	2014-12-31	2015-12-31	76.2248	932.254	62.9437	0.672445	-0.116252	1.68171	-0.45	3.80965	5.21359	-1.40393	1	15.66	0	12	9	0	2	47	18	0	15
002168.SZ	电气机械和器材制造业	2014-12-31	2015-12-31	286.5	1107.63	16.3552	4.93336	0.704287	1.50183	0.17	5.73171	4.57876	1.15295	0	9.08	0	0	0	0	0	25	11	0	12
002169.SZ	电气机械和器材制造业	2014-12-31	2015-12-31	457.13	323.335	58.0902	1.38573	0.200422	3.6357	0.3534	15.9779	36.6995	-20.7216	0	24.05	0	71	26	0	20	51	15	0	24
002170.SZ	化学原料和化学制品制造业	2014-12-31	2015-12-31	1193.26	1271.61	50.6615	0.836273	0.143394	2.16365	0.1838	12.8264	38.5528	-25.7264	0	27.48	1	28	17	0	4	31	10	0	16
002171.SZ	有色金属冶炼和压延加工业	2014-12-31	2015-12-31	7197.08	921.703	39.7262	1.53114	0.17971	3.73834	0.18	48.7086	44.7817	3.92699	0	49.51	1	28	8	0	10	4	2	0	2
002175.SZ	仪器仪表制造业	2014-12-31	2015-12-31	185.201	1030.94	54.7272	1.34316	0.139217	3.71324	0.2315	24.7731	12.9049	11.8682	0	15.22	0	28	5	0	8	1	0	0	0
002177.SZ	专用设备制造业	2014-12-31	2015-12-31	484.118	919.918	28.5063	2.68877	0.221209	2.17228	0.09	2.58741	0.711895	1.87552	0	23.61	1	13	4	0	7	21	10	0	8
002179.SZ	计算机、通信和其他电子设备制造业	2014-12-31	2015-12-31	1097.04	459.7	48.3099	2.08979	0.245406	5.63881	0.94	64.2926	66.4329	-2.14029	1	41.57	1	55	19	0	10	66	24	0	23
002180.SZ	计算机、通信和其他电子设备制造业	2014-12-31	2015-12-31	1483.64	790.597	37.5347	3.95425	0.324455	3.33183	0.52	5.65666	4.00033	1.65633	0	68.74	0	102	25	0	27	2	0	0	1
002182.SZ	有色金属冶炼和压延加工业	2014-12-31	2015-12-31	1703.21	812.768	62.3715	0.769389	0.137177	3.17747	0.1046	7.05175	9.61702	-2.56527	0	30.18	1	25	7	0	9	26	13	0	9
002184.SZ	电气机械和器材制造业	2014-12-31	2015-12-31	723.96	475.072	51.7863	1.59554	0.150772	3.69611	0.3539	15.4198	14.7172	0.702585	0	23.59	0	61	13	3	11	36	14	0	10
002185.SZ	计算机、通信和其他电子设备制造业	2014-12-31	2015-12-31	110.309	869.783	25.2166	2.99782	0.434636	5.67158	0.4504	36.1447	49.0289	-12.8843	0	27.59	0	24	2	0	2	1	0	0	0
002189.SZ	计算机、通信和其他电子设备制造业	2014-12-31	2015-12-31	1153.63	1037.44	32.0136	2.00278	0.22933	2.62496	0.08	59.8927	57.9331	1.95959	1	38.99	0	1	0	0	0	62	23	0	20
002190.SZ	专用设备制造业	2014-12-31	2015-12-31	316.186	604.49	40.2435	2.41704	0.140702	4.91477	0.26	56.7989	55.3571	1.44174	1	51.33	0	47	15	1	5	4	2	0	0
002191.SZ	印刷和记录媒介复制业	2014-12-31	2015-12-31	238.947	690.481	18.5106	1.95777	1.0583	3.15266	0.56	44.8524	46.1106	-1.25818	0	32.73	0	116	29	0	38	185	38	0	59
002193.SZ	纺织业	2014-12-31	2015-12-31	198.016	1031.3	64.2223	0.804669	0.0878404	4.28539	0.11	52.1829	53.5446	-1.36163	0	26.29	0	0	0	0	0	0	0	0	0
002194.SZ	计算机、通信和其他电子设备制造业	2014-12-31	2015-12-31	517.96	660.694	18.1807	4.0157	0.368077	3.67433	0.13	4.08866	0.360326	3.72834	0	29.8	1	25	9	0	7	16	9	0	2
002196.SZ	专用设备制造业	2014-12-31	2015-12-31	573.853	943.785	18.7528	2.34811	0.198414	8.3398	0.33	11.5625	20.6486	-9.08602	0	17.65	0	20	16	0	2	0	0	0	0
002198.SZ	医药制造业	2014-12-31	2015-12-31	576.855	1079.93	11.2879	3.51696	0.860435	1.83189	0.1307	1.63121	1.0578	0.57341	0	11.27	0	0	0	0	0	6	4	0	0
002199.SZ	计算机、通信和其他电子设备制造业	2014-12-31	2015-12-31	70.5528	1163.91	66.3167	0.660701	-0.163004	1.81848	-1.13	10.9777	0.970853	10.0068	0	14.8	0	0	0	0	0	12	6	0	3
002201.SZ	非金属矿物制品业	2014-12-31	2015-12-31	506.645	1119.4	58.7795	0.68117	0.0977949	3.44285	0.07	46.5749	53.8096	-7.23477	0	46.85	1	5	4	0	0	10	9	0	1
002202.SZ	通用设备制造业	2014-12-31	2015-12-31	12805.5	10641.9	66.9207	1.20649	0.1201	6.12729	1.0522	44.3533	40.0455	4.3078	0	18.23	0	57	23	7	2	71	22	5	7
002203.SZ	有色金属冶炼和压延加工业	2014-12-31	2015-12-31	1917.41	389.065	55.1686	1.15016	0.142356	2.2799	0.2732	63.6318	68.9515	-5.31972	0	49.01	0	6	3	0	1	13	7	0	4
002204.SZ	专用设备制造业	2014-12-31	2015-12-31	5105.95	4273.72	61.8717	1.32787	0.0357877	6.7698	0.02	70.1981	35.4324	34.7657	1	61.46	0	0	0	0	0	1	1	0	0
002205.SZ	非金属矿物制品业	2014-12-31	2015-12-31	109.523	663.146	42.8097	2.04861	0.0176787	7.76896	-0.4556	50.0748	36.8342	13.2406	1	30.21	0	0	0	0	0	1	0	0	0
002206.SZ	化学纤维制造业	2014-12-31	2015-12-31	877.083	964.302	41.5804	1.00791	0.248866	4.70304	0.44	24.1954	18.4431	5.75234	0	25.28	0	89	24	0	25	46	19	0	14
002209.SZ	专用设备制造业	2014-12-31	2015-12-31	768.648	873.742	58.8995	1.16052	0.0797837	3.38789	0.0656	30.4031	12.0376	18.3655	0	30.92	1	5	3	0	1	11	3	0	2
002211.SZ	化学原料和化学制品制造业	2014-12-31	2015-12-31	943.693	1123.22	23.3539	2.86688	-0.0980295	1.76727	-0.14	1.41255	9.50748	-8.09493	0	38.21	1	0	0	0	0	3	1	0	1
002213.SZ	汽车制造业	2014-12-31	2015-12-31	285.415	1159.67	20.5242	2.9349	0.238573	1.69876	0.05	9.87643	7.00135	2.87508	0	15.69	1	0	0	0	0	7	2	0	5
002214.SZ	计算机、通信和其他电子设备制造业	2014-12-31	2015-12-31	160.386	810.316	32.5937	2.83757	0.136003	2.08226	0.07	15.1048	18.9553	-3.85051	0	29.1	1	14	4	0	6	26	6	0	1
002215.SZ	化学原料和化学制品制造业	2014-12-31	2015-12-31	1088.81	1055.47	42.5231	1.26176	0.232592	1.90606	0.25	36.7845	38.4828	-1.69837	0	29.65	1	12	5	1	4	30	19	0	5
002216.SZ	食品制造业	2014-12-31	2015-12-31	1637.66	912.818	50.9265	1.07477	0.0544264	2.33751	0.04	32.0997	37.005	-4.90527	0	10.48	0	43	15	0	11	54	20	0	17
002218.SZ	电气机械和器材制造业	2014-12-31	2015-12-31	159.526	1004.78	38.627	1.41107	0.136987	4.21795	0.05	47.952	57.8546	-9.90258	0	32.55	0	0	0	0	0	20	7	0	8
002222.SZ	计算机、通信和其他电子设备制造业	2014-12-31	2015-12-31	417.374	1197.28	9.54756	6.52364	1.09391	2.17745	0.1248	41.2575	32.9862	8.27125	1	26.61	0	6	4	0	1	3	2	0	0
002223.SZ	专用设备制造业	2014-12-31	2015-12-31	607.895	770.438	27.1255	2.61371	0.599606	3.61832	0.62	15.906	17.5553	-1.64934	0	30.32	1	29	12	0	7	0	0	0	0
002224.SZ	橡胶和塑料制品业	2014-12-31	2015-12-31	1141.41	1169.77	7.8856	8.70952	2.54633	2.17504	0.38	14.7104	1.14735	13.5631	0	35.06	0	44	17	0	10	9	5	0	3
002225.SZ	非金属矿物制品业	2014-12-31	2015-12-31	1502.94	881.851	48.8975	1.92589	0.105835	2.88507	0.1	8.70806	1.36283	7.34523	0	16.12	0	4	2	0	1	37	10	0	15
002226.SZ	化学原料和化学制品制造业	2014-12-31	2015-12-31	464.75	872.471	22.1288	1.35988	0.24829	3.97072	0.045	54.4938	55.5663	-1.07253	0	33.23	1	4	2	0	0	7	3	0	0
002227.SZ	电气机械和器材制造业	2014-12-31	2015-12-31	262.93	942.035	22.9261	3.65034	0.0816047	3.5193	0.0438	68.1098	67.6758	0.433956	0	58.88	1	10	2	0	5	24	6	1	11
002228.SZ	造纸和纸制品业	2014-12-31	2015-12-31	589.531	560.939	46.0042	1.52761	0.218164	4.20986	0.32	60.1059	67.297	-7.19118	0	38.08	1	40	8	1	17	51	14	1	22
002229.SZ	印刷和记录媒介复制业	2014-12-31	2015-12-31	942.998	1063.75	48.782	1.10662	0.0741151	2.92119	0.0308	9.51387	1.26477	8.2491	0	16.7	0	27	8	1	6	28	12	0	7
002231.SZ	计算机、通信和其他电子设备制造业	2014-12-31	2015-12-31	94.7522	816.46	22.0653	4.33072	0.0916602	1.84118	0.0248	1.05137	1.68216	-0.630791	0	25.36	1	9	2	0	1	23	5	0	6
002233.SZ	非金属矿物制品业	2014-12-31	2015-12-31	1570.47	1257.73	27.4122	1.39387	0.549313	4.88684	0.4258	0.360834	1.37393	-1.0131	0	20.3	0	0	0	0	0	10	5	0	3
002235.SZ	造纸和纸制品业	2014-12-31	2015-12-31	1593.25	1187.96	39.4491	0.883511	0.227675	1.86621	0.0558	13.6265	2.03816	11.5883	0	25.89	0	13	5	0	3	14	6	0	4
002236.SZ	计算机、通信和其他电子设备制造业	2014-12-31	2015-12-31	3734.52	3682.9	42.9182	2.08063	0.332529	5.59745	1.2	15.8472	6.43732	9.40985	0	41.25	1	103	19	5	25	54	18	0	10
002237.SZ	有色金属冶炼和压延加工业	2014-12-31	2015-12-31	2493.38	1229.47	68.8583	1.15288	0.0951363	4.01936	0.2	47.0417	47.7132	-0.671441	0	35.87	0	3	1	0	2	0	0	0	0
002239.SZ	纺织服装、服饰业	2014-12-31	2015-12-31	979.04	397.092	42.6269	1.4341	0.126393	3.56594	0.28	21.0019	43.9492	-22.9473	0	16.73	0	1	0	0	0	0	0	0	0
002240.SZ	木材加工和木、竹、藤、棕、草制品业	2014-12-31	2015-12-31	1020.84	1187.01	41.7177	1.06102	-0.0145065	2.82365	-0.397	1.63803	1.20021	0.437823	0	28.53	0	2	0	0	0	1	0	0	0
002241.SZ	计算机、通信和其他电子设备制造业	2014-12-31	2015-12-31	2552.12	1893.17	50.6598	1.80395	0.247847	5.89264	0.82	40.7915	38.1376	2.65391	0	25.55	0	66	10	2	21	68	16	0	27
002242.SZ	电气机械和器材制造业	2014-12-31	2015-12-31	2235.1	1263.76	42.9839	1.74512	0.342504	4.2664	0.81	70.9376	70.6549	0.282709	0	48.2	1	24	7	0	9	55	16	1	16
002243.SZ	橡胶和塑料制品业	2014-12-31	2015-12-31	689.075	982.21	14.9834	2.71728	0.537917	3.96266	0.0209	46.4693	52.0441	-5.5748	1	51.52	0	49	11	0	19	53	16	0	19
002245.SZ	多式联运和运输代理业	2014-12-31	2015-12-31	558.694	956.598	23.0669	5.28702	0.727659	1.67328	0.2493	46.8393	42.3303	4.509	0	33.61	0	26	11	0	8	35	15	0	8
002246.SZ	化学原料和化学制品制造业	2014-12-31	2015-12-31	1346.94	926.901	24.6862	2.51007	0.301232	2.78313	0.13	58.8178	61.3226	-2.50472	1	16.15	0	9	2	0	1	3	2	0	1
002247.SZ	其他制造业	2014-12-31	2015-12-31	1152.98	1108.58	19.0341	4.027	0.524734	4.00874	0.33	26.0045	33.6115	-7.60701	0	18.51	1	21	9	0	6	29	12	0	7
002248.SZ	通用设备制造业	2014-12-31	2015-12-31	56.8904	1185.59	56.1916	0.734443	-0.0932801	2.83971	-0.69	11.959	17.1773	-5.21824	0	16.46	0	0	0	0	0	0	0	0	0
002249.SZ	电气机械和器材制造业	2014-12-31	2015-12-31	147.041	339.632	49.405	1.32397	0.165517	2.07912	0.2	6.42075	7.21485	-0.794106	0	43.82	0	103	30	6	13	68	31	0	21
002250.SZ	化学原料和化学制品制造业	2014-12-31	2015-12-31	540.488	753	34.0985	1.64662	0.467303	4.95719	0.77	12.7966	25.1501	-12.3535	0	30.49	0	142	23	0	42	94	26	0	36
002252.SZ	医药制造业	2014-12-31	2015-12-31	103.427	1220.97	7.30045	19.4627	2.18463	3.86351	0.52	60.0121	60.3727	-0.360672	0	32.08	0	4	2	1	0	0	0	0	0
002254.SZ	化学纤维制造业	2014-12-31	2015-12-31	782.377	1093.38	17.6163	3.24137	0.724856	3.17028	0.16	40.4318	40.8057	-0.373893	1	36.32	0	43	13	0	14	56	24	0	8
002255.SZ	通用设备制造业	2014-12-31	2015-12-31	76.1686	529.707	35.8462	1.82581	0.13969	3.63252	0.159	1.89543	4.32283	-2.4274	0	20.67	1	4	1	0	0	8	2	0	4
002258.SZ	化学原料和化学制品制造业	2014-12-31	2015-12-31	684.941	1022.98	39.3174	1.35678	0.297905	6.41741	0.68	68.225	67.4922	0.732744	1	27.26	0	16	6	0	4	26	10	0	10
002262.SZ	医药制造业	2014-12-31	2015-12-31	1192.08	630.436	28.3663	2.45861	0.50036	3.74021	0.54	48.1669	55.4308	-7.26387	0	40.09	0	23	2	0	5	16	5	0	5
002263.SZ	橡胶和塑料制品业	2014-12-31	2015-12-31	278.309	1218.54	28.5456	0.979671	0.148038	3.14217	0.02	35.7636	44.1016	-8.33804	0	28.64	1	18	6	0	2	9	4	1	3
002265.SZ	汽车制造业	2014-12-31	2015-12-31	422.122	1150.26	36.5465	1.78682	0.0297901	1.65456	-0.11	73.6104	71.8713	1.73912	1	48.2	0	0	0	0	0	0	0	0	0
002269.SZ	纺织服装、服饰业	2014-12-31	2015-12-31	1648.94	1108.43	55.3672	1.34523	0.0469563	1.2289	-0.17	65.8407	66.1877	-0.347033	0	50.38	1	0	0	0	0	38	22	0	8
002270.SZ	通用设备制造业	2014-12-31	2015-12-31	500.925	968.186	17.3641	4.60891	0.716333	3.31093	0.72	1.46546	2.10318	-0.637717	0	33.34	0	0	0	0	0	2	0	0	0
002271.SZ	非金属矿物制品业	2014-12-31	2015-12-31	308.822	791.342	33.1297	2.02053	0.478997	4.8952	0.89	9.87534	22.2929	-12.4176	0	31.36	0	46	7	0	14	27	8	0	11
002272.SZ	通用设备制造业	2014-12-31	2015-12-31	140.499	758.535	33.6598	2.09902	-0.0571408	2.7474	-0.1617	2.20929	2.85842	-0.649125	0	21.01	0	0	0	0	0	2	0	0	1
002273.SZ	计算机、通信和其他电子设备制造业	2014-12-31	2015-12-31	523.541	889.895	12.0511	5.18819	0.740505	6.14819	0.37	36.3547	30.228	6.12665	0	22.74	0	23	6	0	6	107	35	0	25
002274.SZ	化学原料和化学制品制造业	2014-12-31	2015-12-31	1096.86	1273.56	55.6839	0.592452	0.128398	4.36369	0.0539	36.7101	48.5942	-11.8841	0	31.8	0	7	1	0	5	7	6	0	0
002275.SZ	医药制造业	2014-12-31	2015-12-31	857.988	1162.04	15.0954	4.9709	1.16825	3.97005	0.6382	64.5198	64.0476	0.472168	0	61.11	0	35	8	0	14	22	10	0	8
002276.SZ	电气机械和器材制造业	2014-12-31	2015-12-31	223.451	695.903	39.1922	2.60008	0.221973	3.13557	0.29	50.6943	49.9629	0.731364	0	44.72	0	85	21	0	18	89	25	1	14
002278.SZ	专用设备制造业	2014-12-31	2015-12-31	55.7078	669.054	29.5989	3.40729	0.0839561	3.22412	0.03	16.7403	0.281168	16.4592	0	13.07	0	6	2	0	0	15	9	0	4
002281.SZ	计算机、通信和其他电子设备制造业	2014-12-31	2015-12-31	591.376	663.448	37.0404	2.45084	0.222223	12.6449	1.16	48.1486	49.1779	-1.02925	1	45.38	0	34	6	0	9	6	2	0	2
002282.SZ	通用设备制造业	2014-12-31	2015-12-31	555.918	982.629	24.5289	2.30141	0.192122	2.31221	0.02	3.00987	7.02926	-4.01939	0	13.83	0	22	8	0	8	19	6	0	8
002283.SZ	汽车制造业	2014-12-31	2015-12-31	177.292	899.859	28.5025	1.15454	0.294244	6.00225	0.27	49.4685	46.0099	3.45862	0	39.1	0	7	1	0	1	1	0	0	0
002284.SZ	汽车制造业	2014-12-31	2015-12-31	141.897	635.465	38.2164	1.5681	0.183092	3.50286	0.19	60.4262	43.0584	17.3679	0	38.7971	0	85	23	0	22	43	17	0	14
002286.SZ	农副食品加工业	2014-12-31	2015-12-31	1013.48	1207.61	22.7554	1.55179	0.251482	4.00295	0.11	7.86583	5.06808	2.79775	0	26.76	1	9	5	0	1	57	18	0	8
002287.SZ	医药制造业	2014-12-31	2015-12-31	895.208	1200.77	20.2427	3.99636	0.765941	3.96817	0.65	90.979	90.1685	0.810466	0	69.16	0	0	0	0	0	0	0	0	0
002290.SZ	电气机械和器材制造业	2014-12-31	2015-12-31	788.949	893.081	37.3743	1.89732	0.124564	3.96959	0.13	22.319	5.3527	16.9663	0	29.8	0	20	6	0	5	20	7	0	10
002292.SZ	文教、工美、体育和娱乐用品制造业	2014-12-31	2015-12-31	516.572	466.457	35.8148	1.82755	0.376466	2.39572	0.39	14.8351	9.93061	4.90448	0	48.64	1	37	14	1	7	29	19	1	5
002293.SZ	纺织业	2014-12-31	2015-12-31	1534.49	964.578	23.7999	3.0232	0.680606	3.6426	0.58	45.4534	79.8993	-34.4459	0	17.81	0	97	22	1	20	69	22	0	17
002294.SZ	医药制造业	2014-12-31	2015-12-31	215.157	490.92	12.8321	4.75621	2.25987	4.38761	1.21	22.6968	24.293	-1.59622	0	67.73	0	73	19	0	18	116	20	0	26
002295.SZ	有色金属冶炼和压延加工业	2014-12-31	2015-12-31	3522.76	1160.22	16.0301	4.59332	0.358158	4.18999	0.0269	2.81039	4.37399	-1.5636	0	15.4	0	2	1	0	0	19	10	0	8
002296.SZ	计算机、通信和其他电子设备制造业	2014-12-31	2015-12-31	48.9469	739.781	32.2661	3.91452	0.178206	3.85371	0.1989	4.25357	9.12292	-4.86935	0	14.61	0	42	11	0	13	30	18	0	6
002297.SZ	非金属矿物制品业	2014-12-31	2015-12-31	190.536	1107.47	40.2616	1.29249	-0.118886	2.50338	-0.34	31.7247	31.8512	-0.126573	1	18.17	0	20	2	0	3	39	11	0	15
002300.SZ	电气机械和器材制造业	2014-12-31	2015-12-31	1438.37	654.472	56.4371	0.968992	0.23377	2.82169	0.4	64.9675	63.862	1.10555	0	22.31	1	0	0	0	0	0	0	0	0
002301.SZ	文教、工美、体育和娱乐用品制造业	2014-12-31	2015-12-31	1284.89	1009.49	53.1198	1.15749	0.0620784	3.02258	0.05	56.0549	57.502	-1.44709	0	49.4111	1	42	19	0	7	7	3	0	1
002302.SZ	非金属矿物制品业	2014-12-31	2015-12-31	3384.87	3091.41	65.1992	1.35632	0.12196	7.77481	0.67	36.3064	34.0478	2.25855	1	36.18	0	5	5	0	0	3	3	0	0
002303.SZ	造纸和纸制品业	2014-12-31	2015-12-31	467.423	817.45	23.6499	2.40279	0.388133	1.66145	0.1541	9.05968	12.9693	-3.90966	0	45.76	1	0	0	0	0	4	1	0	1
002304.SZ	酒、饮料和精制茶制造业	2014-12-31	2015-12-31	990.152	1927.81	32.2467	2.02842	0.694485	15.2205	3.56	62.9186	67.2989	-4.38032	1	34.16	0	46	11	4	15	67	22	1	27
002311.SZ	农副食品加工业	2014-12-31	2015-12-31	4218.46	1273.61	37.7226	1.27647	0.467265	3.25272	0.51	74.8442	76.5691	-1.72494	0	59.23	1	23	5	0	10	36	12	0	8
002312.SZ	计算机、通信和其他电子设备制造业	2014-12-31	2015-12-31	690.006	89.226	35.4844	2.54536	0.0556111	4.82788	-0.04	16.3139	11.9586	4.35527	0	30.53	0	112	26	3	28	70	24	0	15
002313.SZ	计算机、通信和其他电子设备制造业	2014-12-31	2015-12-31	123.315	181.28	49.7284	1.66893	0.0370638	6.14881	-0.09	39.2356	5.75434	33.4813	0	24.69	1	65	21	0	17	59	19	0	16
002317.SZ	医药制造业	2014-12-31	2015-12-31	604.11	1015.55	36.7266	1.10267	0.335524	2.79107	0.41	6.67912	10.1344	-3.45526	0	31.92	0	60	14	0	17	69	19	0	19
002318.SZ	金属制品业	2014-12-31	2015-12-31	1164.41	895.102	30.1311	1.86683	0.281503	2.92473	0.15	46.0685	59.7128	-13.6443	0	36.23	0	23	7	0	6	85	24	0	28
002319.SZ	化学原料和化学制品制造业	2014-12-31	2015-12-31	742.388	1063.76	52.7014	0.686148	0.0893061	2.78601	0.01	1.6742	18.4728	-16.7986	0	13	1	0	0	0	0	0	0	0	0
002324.SZ	橡胶和塑料制品业	2014-12-31	2015-12-31	287.528	390.551	36.9612	2.28081	0.373218	6.81326	0.96	1.51505	3.48306	-1.96801	0	51.43	1	84	24	0	19	18	5	0	3
002326.SZ	化学原料和化学制品制造业	2014-12-31	2015-12-31	119.531	884.564	44.3829	1.03158	0.215305	2.34396	0.18	12.0684	11.1356	0.93284	0	24.13	0	22	10	0	5	22	12	0	4
002327.SZ	纺织业	2014-12-31	2015-12-31	1394.65	1042.57	21.8471	2.85648	0.809015	2.65942	0.47	6.2341	8.81612	-2.58201	0	37.08	1	31	8	0	3	71	21	2	16
002328.SZ	汽车制造业	2014-12-31	2015-12-31	1467.93	992.374	29.8121	2.07019	0.292225	5.00469	0.2	1.88116	2.32891	-0.447753	0	36.22	1	12	5	0	3	1	1	0	0
002329.SZ	食品制造业	2014-12-31	2015-12-31	295.911	652.87	37.5896	1.19825	0.253407	3.09001	0.23	24.7752	16.3505	8.42469	0	36.18	1	54	10	0	18	10	4	0	3
002330.SZ	农副食品加工业	2014-12-31	2015-12-31	1757.15	1116.15	24.1436	1.52301	0.237262	2.60055	0.045	60.2242	48.7728	11.4514	0	51.68	0	17	7	0	7	1	1	0	0
002332.SZ	医药制造业	2014-12-31	2015-12-31	1235.22	889.583	37.4073	1.74484	0.219344	3.50389	0.2	32.1844	37.255	-5.07059	1	21.55	0	38	10	0	12	19	9	0	3
002333.SZ	有色金属冶炼和压延加工业	2014-12-31	2015-12-31	1049.3	1189.17	9.58691	3.40538	1.90982	5.84895	0.82	68.4339	66.2985	2.13536	0	65.46	0	4	1	0	1	15	9	0	2
002334.SZ	电气机械和器材制造业	2014-12-31	2015-12-31	199.347	879.677	17.1339	4.51786	0.525825	2.18951	0.2081	0.966638	3.1999	-2.23326	0	18.16	1	75	16	0	20	84	26	0	22
002335.SZ	电气机械和器材制造业	2014-12-31	2015-12-31	154.325	486.417	52.1923	1.30581	0.147624	5.66919	0.66	49.9256	46.05	3.87555	0	38.3527	1	15	7	1	1	41	12	0	9
002337.SZ	专用设备制造业	2014-12-31	2015-12-31	167.48	821.331	20.3637	3.24354	-0.210059	2.02915	-0.17	33.3321	67.7354	-34.4033	0	31.84	0	0	0	0	0	2	2	0	0
002338.SZ	仪器仪表制造业	2014-12-31	2015-12-31	350.51	1074.75	14.9377	7.29188	0.569323	6.04028	0.36	72.2169	72.081	0.135891	1	42.65	0	10	4	0	2	15	2	0	3
002339.SZ	电气机械和器材制造业	2014-12-31	2015-12-31	7.10315	281.443	32.9363	2.48591	0.307055	3.88928	0.38	9.68544	9.67725	0.00819616	0	4.31	0	12	2	0	7	19	9	1	3
002340.SZ	废弃资源综合利用业	2014-12-31	2015-12-31	636.276	367.112	57.4428	1.25919	0.0900654	4.50841	0.13	25.4456	31.3927	-5.94702	0	12.54	1	149	34	0	33	93	25	0	30
002342.SZ	金属制品业	2014-12-31	2015-12-31	241.564	660.887	37.9184	1.30331	0.150972	2.50837	0.03	25.0921	26.7215	-1.62936	0	20.03	0	0	0	0	0	1	0	0	0
002345.SZ	其他制造业	2014-12-31	2015-12-31	922.912	1087.89	41.2786	1.52358	0.23709	3.00914	0.3	63.5099	65.1824	-1.67246	0	30.01	0	28	9	0	8	14	7	0	4
002346.SZ	电气机械和器材制造业	2014-12-31	2015-12-31	128.73	967.172	25.5964	1.98119	0.31582	3.37158	0.26	1.70977	1.93838	-0.228605	0	62.52	0	1	0	0	0	0	0	0	0
002347.SZ	通用设备制造业	2014-12-31	2015-12-31	173.762	736.381	30.0083	2.27698	0.123723	5.3881	0.05	11.9937	4.81381	7.17986	0	31.24	1	23	7	0	5	23	10	0	8
002348.SZ	文教、工美、体育和娱乐用品制造业	2014-12-31	2015-12-31	381.184	1037.55	1.9687	35.9909	2.953	2.57045	0.1179	34.0688	26.6217	7.44712	0	19.76	1	10	6	0	3	35	11	0	17
002349.SZ	医药制造业	2014-12-31	2015-12-31	269.705	963.845	10.8643	4.01683	0.486597	7.26668	0.2984	49.4584	79.7219	-30.2635	1	34.09	0	51	11	0	16	20	7	0	5
002350.SZ	电气机械和器材制造业	2014-12-31	2015-12-31	590.786	527.024	39.9945	1.76136	0.105923	4.99019	0.2	62.1118	63.8004	-1.68861	0	42.63	0	62	14	0	22	15	6	0	4
002351.SZ	计算机、通信和其他电子设备制造业	2014-12-31	2015-12-31	647.187	1191.21	7.84091	10.9032	0.992233	5.8246	0.34	2.6394	2.89939	-0.259996	0	31.7	1	43	7	0	13	31	7	0	13
002353.SZ	专用设备制造业	2014-12-31	2015-12-31	1277.82	589.694	22.7837	3.64361	0.140961	8.13586	0.15	3.87474	4.45141	-0.576666	0	22.36	0	46	14	0	9	48	15	0	10
002355.SZ	汽车制造业	2014-12-31	2015-12-31	65.1841	966.748	37.2048	1.49061	0.131941	3.84823	0.05	21.5945	1.52912	20.0654	0	33.84	1	9	3	0	4	0	0	0	0
002358.SZ	电气机械和器材制造业	2014-12-31	2015-12-31	586.286	144.318	52.4969	1.44687	0.138327	2.72813	0.23	38.1326	28.5201	9.61251	0	24.92	0	5	2	0	1	26	12	0	8
002360.SZ	化学原料和化学制品制造业	2014-12-31	2015-12-31	972.562	1137	17.9034	3.14158	0.729473	2.48785	0.21	0.78001	4.33847	-3.55846	0	23.09	0	0	0	0	0	0	0	0	0
002361.SZ	化学原料和化学制品制造业	2014-12-31	2015-12-31	295.622	700.14	26.5851	2.71877	0.293383	3.99562	0.3	9.67032	1.49611	8.17421	0	26.49	1	42	10	0	19	71	19	0	14
002362.SZ	计算机、通信和其他电子设备制造业	2014-12-31	2015-12-31	617.794	1188.71	11.9788	5.21574	0.520572	3.46467	0.02	10.332	6.15233	4.1797	0	22.43	0	25	7	0	8	43	19	0	8
002363.SZ	汽车制造业	2014-12-31	2015-12-31	692.377	1041.34	34.7157	1.44999	0.240148	4.51244	0.19	51.4675	70.0723	-18.6047	0	45.25	1	0	0	0	0	20	6	0	3
002364.SZ	电气机械和器材制造业	2014-12-31	2015-12-31	213.262	614.194	24.3313	2.86159	0.402196	2.26151	0.27	42.1591	44.3882	-2.22914	0	38.3	0	27	6	0	12	29	12	0	1
002365.SZ	医药制造业	2014-12-31	2015-12-31	839.66	1178.29	6.94072	8.73985	1.07384	5.96483	0.0942	15.6529	10.7342	4.91864	0	22.63	0	17	5	0	5	7	4	0	2
002366.SZ	专用设备制造业	2014-12-31	2015-12-31	547.018	1199.49	65.4294	0.958393	0.0730165	3.24978	0.05	12.7167	31.8002	-19.0834	0	42.18	1	0	0	0	0	0	0	0	0
002367.SZ	通用设备制造业	2014-12-31	2015-12-31	1009.12	876.232	41.5285	1.45063	0.395396	3.16824	0.6617	9.63534	3.07267	6.56267	0	48.07	1	66	12	0	12	53	10	1	11
002369.SZ	计算机、通信和其他电子设备制造业	2014-12-31	2015-12-31	657.31	704.711	58.2472	0.984212	0.0476751	2.74314	-0.11	3.98311	3.67762	0.305486	0	16.1676	1	21	9	0	6	34	17	0	5
002370.SZ	医药制造业	2014-12-31	2015-12-31	255.538	1072.96	61.5151	1.13207	0.0767895	3.8518	0.27	45.3214	19.7959	25.5254	0	35.2	0	0	0	0	0	38	8	0	15
002371.SZ	计算机、通信和其他电子设备制造业	2014-12-31	2015-12-31	105.846	799.838	51.503	1.51615	0.0897526	5.30792	0.11	68.627	65.7376	2.88941	1	50.118	0	27	8	0	12	25	12	0	6
002372.SZ	橡胶和塑料制品业	2014-12-31	2015-12-31	1705.79	1106.15	17.4991	3.67168	1.28341	4.13574	0.84	64.9266	67.1674	-2.24077	0	37.6	1	49	19	0	14	50	21	0	10
002374.SZ	金属制品业	2014-12-31	2015-12-31	173.411	934.4	47.0239	0.967295	0.117542	6.03057	0.37	12.577	6.26998	6.30706	0	16.14	0	4	2	0	1	1	0	0	0
002376.SZ	计算机、通信和其他电子设备制造业	2014-12-31	2015-12-31	165.587	832.9	31.8323	1.93967	0.299896	3.1831	0.25	48.024	38.5743	9.44968	1	13.71	0	39	15	1	17	31	12	0	4
002377.SZ	石油、煤炭及其他燃料加工业	2014-12-31	2015-12-31	712.097	664.012	50.2206	1.76995	0.132029	1.75006	0.07	48.4792	54.6538	-6.17455	0	42.94	0	0	0	0	0	0	0	0	0
002378.SZ	有色金属冶炼和压延加工业	2014-12-31	2015-12-31	639.922	1029.89	39.0272	1.55633	0.0316069	2.06206	-0.17	76.1499	78.1581	-2.00823	0	70.53	0	17	5	0	6	37	11	0	10
002379.SZ	有色金属冶炼和压延加工业	2014-12-31	2015-12-31	366.617	928.46	44.6087	1.55782	0.0305514	1.28836	-0.1278	0.167511	0.337867	-0.170356	0	35.54	0	2	0	0	1	3	1	0	2
002381.SZ	橡胶和塑料制品业	2014-12-31	2015-12-31	949.243	877.625	19.5914	3.23931	0.597424	3.40882	0.3	11.4277	7.68992	3.73773	0	24.53	0	48	16	0	18	9	5	0	2
002382.SZ	橡胶和塑料制品业	2014-12-31	2015-12-31	1338.72	1011.25	20.9375	2.53052	0.878621	4.7842	0.7	64.8473	78.737	-13.8897	0	50.97	0	22	4	0	6	15	4	0	5
002383.SZ	计算机、通信和其他电子设备制造业	2014-12-31	2015-12-31	271.226	939.867	26.2028	1.61907	0.202871	9.07482	0.3137	10.0787	17.4986	-7.41997	0	32.62	1	45	16	0	13	62	20	1	15
002384.SZ	金属制品业	2014-12-31	2015-12-31	693.36	328.109	60.6763	1.09941	0.0833708	3.16995	0.04	13.1505	12.4945	0.656038	0	23.26	0	2	1	0	0	13	4	0	5
002385.SZ	农副食品加工业	2014-12-31	2015-12-31	2021.53	447.506	33.1446	1.89394	0.300455	3.15278	0.28	12.7976	14.144	-1.34646	0	42.15	1	80	18	0	18	136	28	0	37
002386.SZ	化学原料和化学制品制造业	2014-12-31	2015-12-31	753.313	1677.82	67.5561	0.53268	0.081217	5.97208	0.0244	46.3244	67.0473	-20.7228	1	17.52	0	2	1	0	0	2	0	0	2
002387.SZ	酒、饮料和精制茶制造业	2014-12-31	2015-12-31	397.05	1284.65	40.7236	1.94212	-1.09647	1.54914	-1.3666	14.7727	2.8776	11.8951	0	32.56	0	17	8	0	2	49	16	0	10
002388.SZ	计算机、通信和其他电子设备制造业	2014-12-31	2015-12-31	852.503	1056.71	32.5779	1.50861	0.122612	1.41949	0.01	48.2847	56.897	-8.61235	0	47.25	1	3	1	0	1	11	5	0	3
002389.SZ	计算机、通信和其他电子设备制造业	2014-12-31	2015-12-31	227.812	1018.58	8.03742	5.05135	0.791131	4.69582	0.16	7.29814	1.62349	5.67466	0	25.14	1	19	5	0	7	36	15	0	9
002391.SZ	化学原料和化学制品制造业	2014-12-31	2015-12-31	343.874	908.148	18.6896	2.54702	0.591087	7.93432	0.69	6.19498	2.93722	3.25776	0	30.65	0	28	10	0	10	8	6	0	0
002392.SZ	非金属矿物制品业	2014-12-31	2015-12-31	924.753	32.4813	39.3112	2.6072	0.0238671	2.38247	-0.0387	0.563833	3.07092	-2.50708	0	23.96	0	2	0	0	0	1	0	0	0
002393.SZ	医药制造业	2014-12-31	2015-12-31	285.508	1137.82	12.8907	3.92573	0.35217	16.2777	0.63	54.635	55.6172	-0.982145	1	51.36	0	0	0	0	0	0	0	0	0
002394.SZ	纺织业	2014-12-31	2015-12-31	735.099	994.323	39.7374	2.99851	0.370894	8.19667	0.91	60.2804	47.3108	12.9696	0	40.45	0	20	7	0	6	7	3	0	1
002395.SZ	橡胶和塑料制品业	2014-12-31	2015-12-31	876.439	1157.61	23.8395	2.82101	0.280173	4.50324	0.1295	76.0959	72.0522	4.0437	0	64.73	0	17	5	0	5	11	6	0	4
002396.SZ	计算机、通信和其他电子设备制造业	2014-12-31	2015-12-31	689.676	353.987	36.8538	2.13463	0.310089	4.85076	0.4943	56.2368	67.2257	-10.9889	1	28	0	28	7	0	10	78	20	0	29
002397.SZ	纺织业	2014-12-31	2015-12-31	1161.54	841.797	29.3547	2.19006	0.410423	2.06395	0.23	1.54589	1.72906	-0.183164	0	37.79	0	61	24	1	17	46	19	0	11
002398.SZ	专业技术服务业	2014-12-31	2015-12-31	300.052	254.013	17.6348	3.8104	0.704361	5.82746	0.59	9.87579	8.30033	1.57546	0	17.76	1	45	20	1	12	63	22	1	21
002399.SZ	医药制造业	2014-12-31	2015-12-31	119.465	845.136	27.7392	7.04167	0.199195	10.8961	0.7248	78.9182	79.2447	-0.326476	0	37.02	0	18	6	0	9	41	10	1	15
002402.SZ	计算机、通信和其他电子设备制造业	2014-12-31	2015-12-31	713.356	913.466	28.3118	2.66765	0.293099	3.0029	0.23	21.6081	23.886	-2.27791	0	22.7	1	140	35	1	33	89	29	0	30
002403.SZ	金属制品业	2014-12-31	2015-12-31	902.123	819.585	39.1259	2.26232	0.209969	5.34437	0.36	45.3667	43.4839	1.88281	0	39.38	1	20	6	0	6	17	7	0	6
002404.SZ	纺织服装、服饰业	2014-12-31	2015-12-31	1404.09	962.158	36.5404	1.62272	0.187616	2.40763	0.11	9.20719	23.0774	-13.8702	0	21.83	0	26	10	0	7	60	17	0	21
002406.SZ	汽车制造业	2014-12-31	2015-12-31	596.626	889.326	12.0003	5.1931	0.556024	3.89171	0.16	0.990798	0.280549	0.710249	0	27.53	1	0	0	0	0	4	1	0	2
002407.SZ	化学原料和化学制品制造业	2014-12-31	2015-12-31	376.549	934.361	38.5601	1.32895	0.186009	8.2612	0.17	7.43468	3.07329	4.3614	0	13.97	0	42	15	0	11	29	16	0	6
002408.SZ	化学原料和化学制品制造业	2014-12-31	2015-12-31	1016.51	1071.57	30.4066	1.12459	0.240435	6.87146	0.25	58.7805	72.7004	-13.9198	0	52.37	0	10	3	0	3	40	18	0	13
002409.SZ	化学原料和化学制品制造业	2014-12-31	2015-12-31	1198.69	1051.66	21.065	3.24565	0.408897	8.1151	0.5428	3.08607	0.0176467	3.06842	0	33.59	1	0	0	0	0	24	10	0	5
002412.SZ	医药制造业	2014-12-31	2015-12-31	836.649	1117.62	9.18855	5.89486	1.17234	4.12228	0.313	67.3306	65.6519	1.67872	0	51.37	0	54	10	0	17	22	7	0	4
002413.SZ	电气机械和器材制造业	2014-12-31	2015-12-31	1411.47	1030.47	9.26964	8.34409	1.15965	6.69933	0.52	35.3078	71.2458	-35.938	0	24.96	0	58	13	0	29	0	0	0	0
002414.SZ	计算机、通信和其他电子设备制造业	2014-12-31	2015-12-31	281.575	713.588	25.4698	4.25781	0.142029	4.14598	0.1057	47.9226	46.6133	1.30929	0	39.87	1	23	11	0	7	38	14	1	4
002415.SZ	计算机、通信和其他电子设备制造业	2014-12-31	2015-12-31	6659.86	6415.37	36.3466	2.59697	0.619106	4.73209	1.46	50.5961	57.2641	-6.66805	1	39.91	0	120	27	4	30	176	36	2	47
002418.SZ	通用设备制造业	2014-12-31	2015-12-31	597.293	648.527	50.7713	1.33898	0.115619	5.07164	0.26	7.95369	16.7773	-8.82364	0	15.58	0	1	0	0	0	10	6	0	4
002420.SZ	橡胶和塑料制品业	2014-12-31	2015-12-31	532.96	384.606	59.0325	1.22642	0.106881	4.10231	0.12	40.2912	52.364	-12.0728	0	25.98	1	8	4	0	2	22	7	0	12
002422.SZ	医药制造业	2014-12-31	2015-12-31	1946.15	944.511	50.566	1.18866	0.131836	7.68058	0.45	3.81652	8.37885	-4.56233	0	26.33	0	121	22	1	37	50	17	0	19
002426.SZ	计算机、通信和其他电子设备制造业	2014-12-31	2015-12-31	764.639	286.76	52.7403	0.993487	0.0783622	4.30428	0.2535	12.1375	2.33303	9.80451	0	30.92	0	73	22	0	24	13	5	1	5
002427.SZ	化学纤维制造业	2014-12-31	2015-12-31	1025.66	1010.56	29.7506	1.76072	0.33024	5.30569	0.27	58.539	73.793	-15.254	0	31.24	1	42	14	1	10	29	12	0	10
002428.SZ	有色金属冶炼和压延加工业	2014-12-31	2015-12-31	355.404	1160.22	25.2624	1.43181	0.26209	2.44316	0.09	45.9181	40.7065	5.21162	0	15.69	1	18	6	0	4	44	13	0	20
002429.SZ	计算机、通信和其他电子设备制造业	2014-12-31	2015-12-31	123.548	528.063	48.7394	1.4457	0.113476	3.01427	0.22	68.1848	75.3131	-7.12832	0	61.61	0	80	19	0	27	43	15	0	12
002430.SZ	专用设备制造业	2014-12-31	2015-12-31	1452.78	430.828	57.8367	1.28325	0.143236	4.41946	0.17	75.8121	75.0544	0.757761	1	61.49	0	8	2	0	2	5	2	0	2
002432.SZ	专用设备制造业	2014-12-31	2015-12-31	653.279	1173.82	25.7262	2.41343	-0.601381	1.63695	-0.41	49.4761	62.08	-12.6039	0	44.71	0	13	4	0	2	131	23	0	27
002434.SZ	汽车制造业	2014-12-31	2015-12-31	161.371	447.614	60.2377	1.14052	0.101247	4.53994	0.41	68.3276	73.1949	-4.86724	0	33.27	0	0	0	0	0	1	0	0	0
002436.SZ	计算机、通信和其他电子设备制造业	2014-12-31	2015-12-31	272.026	732.394	40.1911	1.11343	0.205458	4.41466	0.29	2.79301	7.26662	-4.47361	0	20.49	1	48	17	0	16	110	28	0	36
002437.SZ	医药制造业	2014-12-31	2015-12-31	768.572	1307.6	58.2516	0.515577	0.218894	4.64266	0.9298	70.3071	74.2103	-3.90316	0	42.62	0	15	3	0	2	3	3	0	0
002438.SZ	通用设备制造业	2014-12-31	2015-12-31	156.976	683.014	35.4601	2.32807	0.0578037	5.23798	0.08	12.6638	20.5108	-7.84701	0	21.6	0	35	13	0	10	103	22	1	29
002440.SZ	化学原料和化学制品制造业	2014-12-31	2015-12-31	526.79	340.431	18.5941	2.92912	0.819296	7.8131	0.96	11.631	2.40376	9.22724	0	16.73	0	3	1	0	1	49	11	0	15
002442.SZ	化学原料和化学制品制造业	2014-12-31	2015-12-31	851.817	837.924	62.7509	0.734579	0.0581603	2.19641	-0.1717	16.4535	0.00025	16.4533	0	36.26	0	0	0	0	0	0	0	0	0
002443.SZ	金属制品业	2014-12-31	2015-12-31	1533.18	886.949	23.129	2.40898	0.290554	3.79597	0.18	29.4726	36.9241	-7.45152	0	9.0322	1	7	1	0	1	9	6	0	2
002444.SZ	金属制品业	2014-12-31	2015-12-31	365.258	692.872	25.5056	2.54477	0.481216	3.96709	0.47	59.891	59.8064	0.084613	0	48.22	1	101	25	1	24	61	20	0	22
002445.SZ	金属制品业	2014-12-31	2015-12-31	865.057	328.602	40.8265	1.38743	0.166086	2.91151	0.19	52.4563	65.2315	-12.7751	0	33.55	1	21	7	0	7	12	2	0	9
002446.SZ	计算机、通信和其他电子设备制造业	2014-12-31	2015-12-31	110.86	729.277	21.6064	2.94558	0.261428	5.13288	0.32	8.80755	9.7728	-0.965246	0	18	1	20	7	0	8	86	21	1	29
002448.SZ	汽车制造业	2014-12-31	2015-12-31	467.25	1136.62	20.7593	4.39942	0.626463	3.4472	0.3282	4.84934	11.6551	-6.80574	0	18.34	0	6	4	0	0	31	13	0	10
002449.SZ	计算机、通信和其他电子设备制造业	2014-12-31	2015-12-31	50.9308	981.503	32.946	4.08026	0.241797	5.81569	0.3538	8.34199	4.54061	3.80138	1	12.8951	0	11	7	0	2	56	22	1	13
002451.SZ	电气机械和器材制造业	2014-12-31	2015-12-31	185.493	877.292	61.4285	0.798677	0.0761456	1.54565	0.03	2.63877	3.40316	-0.764389	0	59.79	1	0	0	0	0	11	6	0	4
002452.SZ	电气机械和器材制造业	2014-12-31	2015-12-31	349.301	913.667	32.3951	3.40547	0.160072	2.32496	0.13	4.95126	13.4818	-8.5305	0	21.07	0	0	0	0	0	18	6	0	7
002453.SZ	化学原料和化学制品制造业	2014-12-31	2015-12-31	41.9579	965.003	33.4784	1.19128	0.247646	2.10038	0.04	22.1972	27.4254	-5.22813	0	20.67	1	0	0	0	0	29	13	0	7
002454.SZ	汽车制造业	2014-12-31	2015-12-31	204.05	249.556	38.7265	2.0283	0.270566	5.94179	0.76	17.6357	16.7451	0.890574	0	43.44	0	0	0	0	0	92	17	0	29
002455.SZ	化学原料和化学制品制造业	2014-12-31	2015-12-31	2395.53	1090.51	57.0581	0.833091	0.187197	1.71348	0.13	3.76842	4.79897	-1.03056	0	34.66	0	11	2	0	4	0	0	0	0
002456.SZ	计算机、通信和其他电子设备制造业	2014-12-31	2015-12-31	2617.44	3563.26	62.4102	1.38642	0.126387	5.86043	0.46	31.7148	26.9321	4.78265	0	20.32	0	97	23	2	24	62	16	0	17
002457.SZ	非金属矿物制品业	2014-12-31	2015-12-31	126.588	731.578	27.2273	2.1494	0.17794	5.30549	0.14	13.1135	11.7843	1.32919	0	21.28	0	0	0	0	0	8	4	0	2
002459.SZ	专用设备制造业	2014-12-31	2015-12-31	127.155	1006.87	10.217	6.72845	-2.11575	3.12492	-0.83	12.433	8.0781	4.35494	0	36.39	0	0	0	0	0	0	0	0	0
002460.SZ	有色金属冶炼和压延加工业	2014-12-31	2015-12-31	535.156	924.88	25.4937	2.08396	0.373621	4.98266	0.34	4.25207	8.59272	-4.34066	0	23.79	1	31	11	0	11	14	9	0	2
002461.SZ	酒、饮料和精制茶制造业	2014-12-31	2015-12-31	733.061	1309.4	47.0705	1.04441	0.112915	4.9863	0.12	81.3743	83.6668	-2.29255	1	51.94	0	6	1	0	1	34	8	0	16
002463.SZ	计算机、通信和其他电子设备制造业	2014-12-31	2015-12-31	304.145	660.365	40.617	1.3871	0.135167	1.92801	0.0033	47.9818	59.8292	-11.8474	0	23.88	0	31	11	0	5	73	13	0	24
002465.SZ	计算机、通信和其他电子设备制造业	2014-12-31	2015-12-31	1301	387.647	29.7002	3.4747	0.312831	3.02115	0.28	33.1192	36.3291	-3.20988	1	21.22	0	57	20	1	14	152	27	0	43
002466.SZ	化学原料和化学制品制造业	2014-12-31	2015-12-31	322.439	1362.26	45.8231	1.04008	0.224987	11.7506	0.96	23.875	3.5138	20.3612	0	35.84	0	112	19	2	31	31	8	0	9
002469.SZ	专业技术服务业	2014-12-31	2015-12-31	278.067	787.533	17.2854	4.99221	0.583409	3.63477	0.38	24.2724	15.1826	9.08977	0	23.1	0	13	6	0	1	32	12	0	5
002470.SZ	化学原料和化学制品制造业	2014-12-31	2015-12-31	1747.29	1509.02	30.8398	1.828	0.444101	5.12484	0.71	54.6761	54.0055	0.670605	0	39.13	1	7	3	0	1	2	2	0	0
002471.SZ	电气机械和器材制造业	2014-12-31	2015-12-31	1684.88	1650.85	68.0639	1.25448	0.0655733	1.34858	0.0878	37.4066	50.8847	-13.4781	0	37.08	0	22	0	0	0	13	10	0	1
002472.SZ	通用设备制造业	2014-12-31	2015-12-31	590.814	949.489	25.0539	2.85819	0.335561	8.43003	0.49	10.0873	9.9648	0.122551	0	10.4	1	0	0	0	0	21	6	0	6
002475.SZ	计算机、通信和其他电子设备制造业	2014-12-31	2015-12-31	1583.67	1281.98	49.2626	1.27493	0.294106	4.3957	0.86	75.5536	74.3087	1.24488	0	57.31	1	67	10	1	24	61	11	0	24
002476.SZ	化学原料和化学制品制造业	2014-12-31	2015-12-31	25.7934	778.411	28.8901	2.34103	0.116493	1.65996	0.0394	28.6563	52.573	-23.9167	0	18.1	0	0	0	0	0	6	3	0	2
002478.SZ	金属制品业	2014-12-31	2015-12-31	780.439	654.316	21.4847	2.75148	0.463179	7.40846	0.52	13.0689	12.2939	0.774993	0	27.58	0	0	0	0	0	2	2	0	0
002480.SZ	通用设备制造业	2014-12-31	2015-12-31	686.919	247.354	52.5431	1.16167	0.00935342	3.58133	-0.2449	50.1068	43.8932	6.21355	0	24.76	0	0	0	0	0	21	2	1	11
002481.SZ	食品制造业	2014-12-31	2015-12-31	305.896	1098.47	38.7419	1.66115	0.176644	2.03296	0.15	47.9479	58.0591	-10.1112	0	32.94	0	7	4	0	0	44	11	0	17
002483.SZ	通用设备制造业	2014-12-31	2015-12-31	598.506	1098.93	41.1788	1.73538	-0.1715	5.27114	-1.21	48.2006	72.0884	-23.8878	0	41.17	1	9	3	0	4	59	12	0	29
002484.SZ	计算机、通信和其他电子设备制造业	2014-12-31	2015-12-31	460.345	882.581	13.5082	4.83835	0.767318	5.04118	0.3878	41.2758	38.5147	2.76103	0	37.5	0	87	20	2	18	60	17	0	23
002486.SZ	纺织服装、服饰业	2014-12-31	2015-12-31	713.13	1149.09	42.1157	2.01297	-0.0367711	1.0988	-0.123	35.2048	36.2638	-1.05901	0	19.61	1	14	4	0	3	56	15	0	18
002487.SZ	金属制品业	2014-12-31	2015-12-31	56.9292	854.694	32.005	3.04129	0.164697	3.0413	0.17	61.4183	55.4676	5.95075	0	47.41	0	55	16	0	21	8	4	0	4
002488.SZ	汽车制造业	2014-12-31	2015-12-31	248.338	1085.22	56.4477	1.04368	0.100247	3.11514	0.09	24.0955	16.6089	7.48654	0	16.59	1	65	23	0	19	52	15	0	16
002489.SZ	家具制造业	2014-12-31	2015-12-31	60.1595	464.882	41.7818	1.53612	0.300328	1.49504	0.24	38.803	44.0882	-5.28517	0	37.79	0	9	6	0	1	49	14	0	23
002491.SZ	电气机械和器材制造业	2014-12-31	2015-12-31	3.34062	129.587	45.0254	1.33447	0.190276	2.33365	0.1609	48.4116	58.0618	-9.65013	0	45.02	0	22	12	0	6	37	15	0	10
002493.SZ	化学纤维制造业	2014-12-31	2015-12-31	1235.92	1895.82	65.6219	0.52584	0.0688603	4.24904	0.16	78.6385	76.4906	2.14792	0	76.89	0	58	13	2	18	32	8	0	11
002494.SZ	皮革、毛皮、羽毛及其制品和制鞋业	2014-12-31	2015-12-31	205.353	1112.45	38.3494	2.04197	0.105841	4.03102	0.05	42.4924	1.85705	40.6354	0	33.58	0	94	21	1	31	18	6	1	4
002495.SZ	食品制造业	2014-12-31	2015-12-31	533.343	1253.42	7.22932	5.29473	0.862197	1.62893	0.0591	3.50517	0.925902	2.57927	0	17.15	0	2	0	0	1	0	0	0	0
002496.SZ	化学原料和化学制品制造业	2014-12-31	2015-12-31	414.387	891.287	41.4277	1.17845	0.179764	7.94426	0.45	3.68617	18.932	-15.2459	0	53.0299	1	0	0	0	0	43	17	0	14
002498.SZ	电气机械和器材制造业	2014-12-31	2015-12-31	316.58	567.772	33.4025	2.183	0.239268	1.24426	0.1	70.3905	86.7908	-16.4003	0	69.7	0	1	0	0	0	9	2	0	0
002501.SZ	有色金属冶炼和压延加工业	2014-12-31	2015-12-31	523.155	1465.59	56.4912	0.206243	0.194722	4.09979	0.51	5.0891	14.9397	-9.85058	0	17.84	1	0	0	0	0	22	8	0	8
002506.SZ	计算机、通信和其他电子设备制造业	2014-12-31	2015-12-31	4267.47	4217.19	75.7684	1.34586	0.0515265	0.709124	0.25	22.4565	66.5737	-44.1172	0	28.19	1	35	12	0	13	6	0	0	0
002507.SZ	食品制造业	2014-12-31	2015-12-31	1251.76	1261.47	17.1729	3.71768	0.765175	4.18052	0.49	27.6561	33.6491	-5.99303	1	39.65	0	16	7	0	7	10	5	0	5
002508.SZ	电气机械和器材制造业	2014-12-31	2015-12-31	1379.82	1022.94	37.0099	2.16556	0.510125	6.52076	1.73	68.3905	74.1662	-5.77575	0	49.75	0	101	20	2	24	100	27	2	31
002510.SZ	汽车制造业	2014-12-31	2015-12-31	10.3797	691.256	51.5476	1.24759	0.176734	4.34442	0.4	20.8323	4.33795	16.4943	0	7.31	0	43	11	0	18	34	14	0	7
002511.SZ	造纸和纸制品业	2014-12-31	2015-12-31	617.682	1008.14	46.4388	1.80618	0.165479	5.00075	0.18	64.2579	61.7737	2.48411	0	30.06	0	32	6	0	17	70	16	0	28
002512.SZ	计算机、通信和其他电子设备制造业	2014-12-31	2015-12-31	41.0077	587.135	43.3609	1.23471	0.130101	2.4164	0.1454	8.30285	5.28448	3.01836	0	44.11	0	48	9	0	22	14	6	0	1
002513.SZ	化学原料和化学制品制造业	2014-12-31	2015-12-31	415.737	1119.26	40.3261	0.822586	0.0609247	7.07749	-0.32	67.6075	59.525	8.08253	0	30.93	0	24	4	0	12	0	0	0	0
002514.SZ	金属制品业	2014-12-31	2015-12-31	254.86	975.765	27.7708	1.51383	0.136936	3.5969	0.17	28.108	48.9895	-20.8815	0	25.91	0	8	2	0	1	0	0	0	0
002515.SZ	农副食品加工业	2014-12-31	2015-12-31	363.245	1233.54	3.1127	17.1958	0.989453	3.75379	0.06	0.697951	4.14704	-3.44908	0	22.08	0	18	10	0	4	15	9	0	4
002516.SZ	纺织业	2014-12-31	2015-12-31	23.7216	791.847	66.5797	0.776357	0.123506	3.21199	0.3997	8.65523	17.8746	-9.21935	0	51.79	1	22	8	0	9	22	9	0	8
002518.SZ	电气机械和器材制造业	2014-12-31	2015-12-31	315.393	556.375	30.0407	2.67964	0.394574	5.86063	0.79	71.437	63.1934	8.24357	0	60.09	1	78	26	0	24	64	21	0	18
002519.SZ	计算机、通信和其他电子设备制造业	2014-12-31	2015-12-31	210.733	554.985	45.2165	1.44053	0.198753	3.42001	0.41	44.8532	5.59595	39.2573	0	34.67	0	35	10	0	19	83	23	0	26
002520.SZ	通用设备制造业	2014-12-31	2015-12-31	323.781	934.712	29.5359	3.16536	0.136698	4.48077	0.12	49.5287	68.8155	-19.2868	0	44.78	1	75	22	1	21	18	5	0	7
002521.SZ	造纸和纸制品业	2014-12-31	2015-12-31	633.65	736.392	18.2096	3.70554	0.526629	6.77458	0.59	6.08605	10.5642	-4.47815	0	16.31	0	25	3	0	16	38	12	0	14
002522.SZ	橡胶和塑料制品业	2014-12-31	2015-12-31	475.018	1213.97	24.4103	2.00382	0.311748	1.56297	0.08	11.9897	11.2133	0.776415	0	46.2	1	30	6	0	12	15	6	0	3
002523.SZ	通用设备制造业	2014-12-31	2015-12-31	516.002	218.471	34.7866	2.08006	0.125724	3.1312	0.17	10.5115	34.15	-23.6385	1	25.55	0	2	0	0	0	4	2	0	1
002526.SZ	专用设备制造业	2014-12-31	2015-12-31	345.214	348.516	39.7984	1.6444	-0.108995	3.16941	-0.5012	2.02591	0.0262976	1.99961	0	24.02	0	11	4	0	4	7	5	0	0
002527.SZ	电气机械和器材制造业	2014-12-31	2015-12-31	72.0355	620.016	34.3794	1.98113	0.233047	3.70445	0.32	1.42008	2.42236	-1.00228	0	18.81	1	88	26	2	8	82	25	0	23
002529.SZ	通用设备制造业	2014-12-31	2015-12-31	100.725	1145.45	18.1649	2.57053	0.198707	4.99473	0.014	52.7453	49.7028	3.04253	0	24.28	1	20	6	0	6	8	4	0	0
002530.SZ	通用设备制造业	2014-12-31	2015-12-31	611.793	1099.02	23.5169	2.58102	0.303133	2.59841	0.13	64.8102	68.0453	-3.23508	0	36.16	1	4	3	0	0	8	4	0	0
002531.SZ	电气机械和器材制造业	2014-12-31	2015-12-31	132.894	468.783	50.2664	1.3367	0.181847	2.74487	0.37	72.3052	81.1309	-8.82573	0	35.8	1	43	12	0	18	62	22	0	26
002532.SZ	通用设备制造业	2014-12-31	2015-12-31	1336.27	1113.53	21.0093	1.91312	0.540663	3.75801	0.37	21.957	19.6519	2.30502	0	20.92	1	30	5	0	8	51	14	0	14
002533.SZ	电气机械和器材制造业	2014-12-31	2015-12-31	1212.47	647.635	21.2631	3.64089	0.357806	3.6824	0.268	28.9651	36.7593	-7.79414	0	20.82	0	7	3	0	0	37	17	0	12
002534.SZ	通用设备制造业	2014-12-31	2015-12-31	725.832	140.027	60.1656	1.45219	-0.0197469	6.09994	-0.39	81.5986	82.127	-0.528443	0	40	0	10	1	0	1	4	2	0	0
002535.SZ	专用设备制造业	2014-12-31	2015-12-31	809.709	286.886	57.0079	0.97328	-0.0369897	4.76726	-0.52	0.343265	0.540785	-0.19752	0	36.19	1	2	0	0	0	2	1	0	0
002536.SZ	汽车制造业	2014-12-31	2015-12-31	631.096	911.274	40.6436	1.54376	0.173946	15.7796	0.54	0.631171	0.002275	0.628896	0	38.62	0	2	1	0	0	33	10	1	16
002537.SZ	通用设备制造业	2014-12-31	2015-12-31	704.982	794.182	37.7158	1.35662	0.248251	4.88995	0.24	76.9148	74.4919	2.42295	0	36.48	1	15	5	0	5	4	3	0	1
002538.SZ	化学原料和化学制品制造业	2014-12-31	2015-12-31	1365.18	1304.94	26.641	5.05941	0.381073	4.19412	0.4	40.0625	49.1669	-9.10439	0	34.87	0	17	4	0	8	10	3	0	3
002539.SZ	化学原料和化学制品制造业	2014-12-31	2015-12-31	380.351	1144.25	65.1579	0.759231	0.161704	2.95143	0.23	7.85021	14.1654	-6.31516	0	41.91	0	105	30	1	32	71	22	0	27
002540.SZ	有色金属冶炼和压延加工业	2014-12-31	2015-12-31	875.44	789.061	12.2925	6.0251	0.94235	2.6023	0.232	2.17916	4.71548	-2.53631	0	42.49	0	36	11	0	11	77	24	2	21
002541.SZ	金属制品业	2014-12-31	2015-12-31	794.814	450.68	64.4013	1.21267	0.10341	9.40827	0.66	3.90749	6.08545	-2.17797	0	48.24	0	19	7	0	5	33	14	0	5
002543.SZ	电气机械和器材制造业	2014-12-31	2015-12-31	995.187	796.946	33.7139	2.08885	0.397722	6.41027	0.7252	39.706	39.935	-0.228976	0	38.25	0	4	1	0	0	25	8	0	10
002545.SZ	金属制品业	2014-12-31	2015-12-31	62.3527	658.997	36.2649	1.50153	0.0925237	3.28028	0.0774	0.215521	1.18553	-0.970011	0	52.45	0	0	0	0	0	4	2	0	0
002546.SZ	电气机械和器材制造业	2014-12-31	2015-12-31	119.135	789.289	19.9047	4.11829	0.580931	5.54917	0.62	68.9323	54.8204	14.1119	0	49.48	0	87	28	1	28	7	6	0	1
002547.SZ	金属制品业	2014-12-31	2015-12-31	419.776	625.875	46.3842	1.29098	0.208324	1.85025	0.18	18.4836	10.7251	7.75843	0	42.96	1	8	6	0	0	0	0	0	0
002548.SZ	农副食品加工业	2014-12-31	2015-12-31	3031.37	1097.78	32.2235	1.66862	0.219853	4.04132	0.33	50.4837	55.2633	-4.77958	0	43.38	1	40	13	0	8	23	11	0	3
002550.SZ	医药制造业	2014-12-31	2015-12-31	333.92	977.028	19.0132	4.27841	0.423478	3.55342	0.42	7.50683	10.6646	-3.15777	0	22.8	0	28	7	0	7	94	20	0	23
002551.SZ	专用设备制造业	2014-12-31	2015-12-31	96.3646	308.238	46.5089	1.73932	0.162998	3.34613	0.31	15.6567	15.0332	0.623485	0	40.78	1	45	6	1	13	27	9	0	12
002552.SZ	通用设备制造业	2014-12-31	2015-12-31	103.567	1122.23	36.1858	0.829711	0.125726	2.6935	0.01	16.1909	17.0396	-0.848681	0	32.83	0	2	0	0	1	32	9	0	16
002553.SZ	通用设备制造业	2014-12-31	2015-12-31	577.546	1147.83	7.6598	7.96976	1.61595	1.88334	0.1874	0.836628	1.11611	-0.279477	0	39.6	1	2	1	0	0	10	7	0	1
002557.SZ	农副食品加工业	2014-12-31	2015-12-31	1310.56	1180.52	36.0102	1.93195	0.344475	5.62923	0.72	76.5052	75.4238	1.08137	0	49.95	1	56	20	0	15	37	18	0	12
002559.SZ	通用设备制造业	2014-12-31	2015-12-31	711.916	1020.66	28.3019	3.28616	0.189846	3.93374	0.21	15.4868	24.0812	-8.59447	0	12.58	0	31	14	0	8	51	21	0	16
002560.SZ	电气机械和器材制造业	2014-12-31	2015-12-31	269.953	840.556	29.3239	1.95364	0.158363	9.98655	0.41	5.82978	0.00046852	5.82931	0	24.22	0	24	11	1	2	2	1	0	0
002562.SZ	化学原料和化学制品制造业	2014-12-31	2015-12-31	1042.26	1097.48	17.194	4.49002	0.498065	6.18457	0.38	7.35253	8.54553	-1.193	0	25.78	1	22	7	0	6	25	11	0	6
002563.SZ	纺织服装、服饰业	2014-12-31	2015-12-31	21.3499	133.088	20.5422	4.55751	0.755292	3.42748	0.5	15.4186	3.27657	12.142	0	17.23	0	150	29	0	45	186	38	1	50
002565.SZ	造纸和纸制品业	2014-12-31	2015-12-31	205.39	692.178	43.054	1.18508	0.21227	2.53568	0.21	53.4918	47.3551	6.13663	0	45.56	0	4	2	0	1	24	8	0	5
002566.SZ	医药制造业	2014-12-31	2015-12-31	456.979	1070.46	33.7411	2.5132	0.0862398	5.21145	0.03	5.10565	7.46966	-2.36401	0	39.08	0	12	2	0	4	4	3	0	0
002567.SZ	农副食品加工业	2014-12-31	2015-12-31	4514.21	1208.58	31.829	1.57187	0.312609	4.84509	0.192	51.6053	69.1378	-17.5325	0	23.7	1	32	8	0	6	38	16	0	11
002568.SZ	酒、饮料和精制茶制造业	2014-12-31	2015-12-31	242.822	1293.3	45.2397	1.09568	0.803899	1.11197	0.56	1.71347	21.7342	-20.0207	0	47.68	1	138	24	2	23	38	12	0	16
002570.SZ	食品制造业	2014-12-31	2015-12-31	670.41	132.497	31.1223	1.9331	0.187338	3.58728	0.1	59.7995	55.6163	4.18321	0	33.06	0	15	9	0	1	108	28	2	24
002571.SZ	非金属矿物制品业	2014-12-31	2015-12-31	367.302	1008.2	31.7962	1.64676	0.049896	3.8761	-0.1599	0.632853	5.71548	-5.08262	0	41.97	1	0	0	0	0	0	0	0	0
002572.SZ	家具制造业	2014-12-31	2015-12-31	1843.94	1277.44	23.1838	2.20504	0.962509	5.22575	1.04	25.6504	30.2256	-4.57514	0	25.4	0	83	23	0	27	71	15	0	28
002574.SZ	其他制造业	2014-12-31	2015-12-31	1903.39	489.037	38.3126	4.09899	0.087246	5.78438	0.12	59.354	52.4084	6.94558	0	29.96	1	24	6	0	13	4	2	0	1
002576.SZ	电气机械和器材制造业	2014-12-31	2015-12-31	778.096	1057.57	20.1404	3.5031	0.235813	5.15521	0.0573	10.1879	15.6663	-5.47838	0	32.01	0	7	1	0	3	13	4	0	3
002577.SZ	计算机、通信和其他电子设备制造业	2014-12-31	2015-12-31	362.852	1199.1	26.96	2.84965	-0.569152	4.0725	-0.92	75.4537	74.396	1.05761	0	67.08	1	0	0	0	0	66	21	1	23
002578.SZ	有色金属冶炼和压延加工业	2014-12-31	2015-12-31	1604.35	1160.76	22.9672	1.59939	0.241046	2.26865	0.04	1.04409	12.6011	-11.557	0	32.05	0	5	3	0	1	3	3	0	0
002579.SZ	计算机、通信和其他电子设备制造业	2014-12-31	2015-12-31	499.503	1082.96	48.2132	0.785158	0.150013	1.8555	0.08	55.5809	55.9597	-0.378757	0	31.92	1	1	0	0	1	23	7	0	7
002580.SZ	电气机械和器材制造业	2014-12-31	2015-12-31	615.309	653.925	37.3051	2.62134	0.145919	5.06809	0.15	7.59953	13.7108	-6.11127	0	12.21	0	3	1	0	1	33	9	0	11
002581.SZ	医药制造业	2014-12-31	2015-12-31	512.409	949.713	11.2561	6.03708	1.22796	3.16001	0.56	2.14278	10.9201	-8.77731	0	26.38	0	0	0	0	0	7	6	0	0
002582.SZ	农副食品加工业	2014-12-31	2015-12-31	683.884	1073.2	41.8692	2.296	0.0890938	9.36496	-0.02	4.83965	2.62004	2.21962	0	38.248	0	5	2	0	1	20	10	0	7
002583.SZ	计算机、通信和其他电子设备制造业	2014-12-31	2015-12-31	503.236	87.3997	50.3279	1.46044	0.196973	1.48713	0.16	6.4144	1.105	5.3094	0	58.45	1	25	8	0	2	37	12	0	16
002584.SZ	化学原料和化学制品制造业	2014-12-31	2015-12-31	2408.65	940.498	24.828	2.76183	0.263412	7.35737	0.43	13.6468	10.4853	3.16152	0	17.08	0	19	3	0	2	65	18	0	25
002585.SZ	橡胶和塑料制品业	2014-12-31	2015-12-31	166.255	773.451	10.0401	4.34907	0.590874	7.28834	0.17	31.0472	16.3447	14.7024	0	33.21	1	23	7	0	8	26	10	0	3
002587.SZ	计算机、通信和其他电子设备制造业	2014-12-31	2015-12-31	573.219	1114.24	15.5397	4.80703	0.251258	1.57458	0.06	13.797	0.531501	13.2655	0	30.25	0	88	18	0	24	72	20	0	20
002588.SZ	化学原料和化学制品制造业	2014-12-31	2015-12-31	1559.91	1010.5	39.3744	1.52144	0.342108	6.23499	1.07	12.7908	14.5835	-1.79274	0	22.66	0	8	4	0	2	0	0	0	0
002590.SZ	汽车制造业	2014-12-31	2015-12-31	553.679	933.706	59.4567	1.2257	0.15943	1.96972	0.22	61.6194	53.4463	8.17313	0	53.32	0	72	19	0	29	12	7	0	4
002591.SZ	化学原料和化学制品制造业	2014-12-31	2015-12-31	86.0037	1032.35	18.7173	3.99789	-0.275166	2.68756	-0.2539	2.59559	1.11516	1.48043	0	25.93	0	13	6	0	4	10	4	0	3
002593.SZ	汽车制造业	2014-12-31	2015-12-31	411.002	875.751	41.1487	2.02469	0.14067	7.50518	0.15	7.39069	4.04255	3.34814	0	42.01	1	14	7	0	3	4	2	0	0
002594.SZ	汽车制造业	2014-12-31	2015-12-31	20462.1	16180.1	68.802	0.823046	0.134353	11.7506	1.12	7.26971	3.76928	3.50043	0	27.82	1	54	18	2	6	113	32	11	3
002595.SZ	专用设备制造业	2014-12-31	2015-12-31	197.32	597.586	14.5787	3.65064	1.70055	3.75842	0.81	6.39226	6.22025	0.172016	0	29.92	0	34	14	0	6	66	18	2	21
002596.SZ	非金属矿物制品业	2014-12-31	2015-12-31	524.779	70.0304	33.7938	2.78574	0.232271	6.35902	0.29	8.70035	1.72448	6.97587	0	14.37	0	21	4	0	5	1	1	0	0
002597.SZ	化学原料和化学制品制造业	2014-12-31	2015-12-31	1753.12	1196.4	39.64	1.98354	0.340874	3.55318	0.38	54.9987	60.6129	-5.61419	0	50.91	0	0	0	0	0	20	9	0	9
002598.SZ	通用设备制造业	2014-12-31	2015-12-31	734.781	1017.07	22.8148	3.40036	0.359727	2.42031	0.1754	31.9541	31.0844	0.869703	1	29.81	0	2	1	0	0	4	4	0	0
002599.SZ	印刷和记录媒介复制业	2014-12-31	2015-12-31	869.783	1052.45	47.5078	0.924063	0.152814	4.80865	0.15	13.7383	6.09038	7.64796	0	27.03	0	4	2	0	1	25	8	0	8
002600.SZ	计算机、通信和其他电子设备制造业	2014-12-31	2015-12-31	599.668	367.284	53.2097	1.1491	0.072736	3.07893	0.06	2.08449	1.077	1.00749	0	24.7	1	2	1	0	0	16	7	0	4
002601.SZ	化学原料和化学制品制造业	2014-12-31	2015-12-31	326.69	1086.95	59.0709	0.675107	0.10578	11.2424	0.57	35.6445	33.4516	2.19288	0	13.66	0	43	10	1	11	27	19	0	5
002603.SZ	医药制造业	2014-12-31	2015-12-31	706.245	1107.52	15.412	3.28279	0.756462	4.27048	0.39	35.7031	35.5251	0.178028	0	33.37	0	11	4	0	2	62	24	0	9
002606.SZ	电气机械和器材制造业	2014-12-31	2015-12-31	358.481	924.668	42.9619	1.78156	0.16891	3.69194	0.18	12.3182	11.1918	1.12638	0	27.6	1	8	5	0	1	18	10	0	5
002611.SZ	专用设备制造业	2014-12-31	2015-12-31	514.564	977.416	56.1926	1.30307	0.106163	1.56664	0.11	4.21745	4.91776	-0.70031	0	35.65	0	53	15	0	21	30	13	0	9
002612.SZ	纺织服装、服饰业	2014-12-31	2015-12-31	684.401	1137.27	16.6312	2.97429	0.290065	11.6252	0.37	10.9761	7.16561	3.81053	0	50.79	0	53	10	0	23	21	7	0	5
002613.SZ	专用设备制造业	2014-12-31	2015-12-31	313.533	1011.99	17.2629	3.59697	0.235852	2.07049	0.0321	0.508302	0	0.508302	0	54.92	0	0	0	0	0	27	12	0	1
002614.SZ	专用设备制造业	2014-12-31	2015-12-31	1144.94	946.577	40.5232	1.89314	0.17917	4.16964	0.33	9.16097	2.0962	7.06477	0	27.83	1	11	2	1	2	39	17	0	10
002615.SZ	金属制品业	2014-12-31	2015-12-31	1498.33	1128.4	27.9428	1.79362	0.295923	3.49286	0.2	5.17966	6.74092	-1.56126	0	49.5	0	18	5	0	4	41	18	0	9
002617.SZ	电气机械和器材制造业	2014-12-31	2015-12-31	1656.93	884.741	49.0369	0.850874	0.255071	2.57885	0.23	48.117	0.201409	47.9155	0	43.34	0	0	0	0	0	59	9	0	26
002623.SZ	非金属矿物制品业	2014-12-31	2015-12-31	308.395	1031.68	19.1799	2.53832	0.251145	13.4814	0.34	54.7737	56.2445	-1.4708	0	45	1	28	15	0	2	46	22	0	10
002625.SZ	汽车制造业	2014-12-31	2015-12-31	818.367	1080.19	24.8195	1.32368	0.413218	1.7591	0.14	2.55925	3.4859	-0.92665	0	18.23	0	1	1	0	0	0	0	0	0
002626.SZ	食品制造业	2014-12-31	2015-12-31	642.871	1061.86	44.4351	1.34692	0.16389	2.53278	0.2	73.4263	73.1814	0.244944	0	35	1	11	5	0	1	26	9	0	9
002630.SZ	通用设备制造业	2014-12-31	2015-12-31	2171.69	1286.45	67.9679	1.30593	0.0583225	3.93865	0.2689	20.4376	2.71832	17.7193	0	21	0	3	2	0	0	16	10	0	4
002631.SZ	木材加工和木、竹、藤、棕、草制品业	2014-12-31	2015-12-31	712.006	1209.35	11.4211	5.12826	0.935638	2.4021	0.21	36.6505	59.4305	-22.7801	0	54.95	1	52	19	0	19	32	13	0	15
002632.SZ	化学原料和化学制品制造业	2014-12-31	2015-12-31	709.5	1163.37	9.47398	6.78471	0.683063	4.71195	0.16	46.2726	52.8	-6.52746	0	42.18	1	5	1	0	1	31	10	0	13
002633.SZ	通用设备制造业	2014-12-31	2015-12-31	373.759	1138.19	24.6805	2.43255	0.399989	3.59568	0.14	3.30109	0.35	2.95109	0	37.5	0	1	0	0	0	0	0	0	0
002634.SZ	纺织服装、服饰业	2014-12-31	2015-12-31	694.328	1180.59	18.2746	2.38527	0.417977	5.08244	0.28	10.631	4.90014	5.7309	0	37.5	1	0	0	0	0	0	0	0	0
002635.SZ	计算机、通信和其他电子设备制造业	2014-12-31	2015-12-31	88.9995	798.782	24.3597	2.59655	0.666577	5.97085	0.82	5.90136	3.572	2.32936	0	35.31	0	156	25	1	33	70	23	0	21
002636.SZ	计算机、通信和其他电子设备制造业	2014-12-31	2015-12-31	1476.9	679.684	48.2684	1.44398	0.101982	1.90939	0.074	3.94221	3.38972	0.552489	0	39.83	1	16	4	0	7	3	1	0	1
002637.SZ	化学原料和化学制品制造业	2014-12-31	2015-12-31	2524.06	1181.14	43.6852	1.1018	0.112513	7.30044	0.1	12.4648	9.84233	2.62251	0	11.97	1	46	13	0	18	48	24	0	15
002638.SZ	电气机械和器材制造业	2014-12-31	2015-12-31	233.494	550.525	30.3185	5.63589	0.106827	5.96639	0.06	34.9927	38.7849	-3.79214	0	27.22	1	0	0	0	0	31	6	0	8
002639.SZ	通用设备制造业	2014-12-31	2015-12-31	280.52	1071.65	33.84	1.42455	0.117166	2.63833	0.03	0.0201	8.78051	-8.76041	0	33.05	1	5	4	0	0	23	14	0	0
002641.SZ	橡胶和塑料制品业	2014-12-31	2015-12-31	1107.91	718.702	40.3946	1.46253	0.312887	2.74207	0.3	44.5786	47.2611	-2.68248	0	42.82	0	21	16	0	2	24	15	0	6
002643.SZ	化学原料和化学制品制造业	2014-12-31	2015-12-31	949.786	1106.26	13.8963	4.53335	0.931372	7.62435	0.78	48.7404	60.167	-11.4267	1	21.98	0	30	9	0	10	14	7	0	2
002644.SZ	医药制造业	2014-12-31	2015-12-31	536.793	1166.5	9.45125	11.5474	0.346827	2.41582	0.0909	62.8071	3.74897	59.0581	1	60.09	0	21	8	0	8	10	4	0	0
002645.SZ	专用设备制造业	2014-12-31	2015-12-31	673.567	1114.02	13.6527	3.22033	0.0320416	7.11643	-0.053	45.7769	0.705695	45.0712	0	49.69	0	14	6	0	4	2	1	0	1
002646.SZ	酒、饮料和精制茶制造业	2014-12-31	2015-12-31	994.584	1224.09	14.1593	3.81754	0.897462	5.21136	0.5134	73.3731	71.0127	2.36037	0	65.03	0	20	8	0	7	14	10	0	0
002648.SZ	化学原料和化学制品制造业	2014-12-31	2015-12-31	724.184	1351.42	55.8817	0.701544	0.0649501	3.91102	-0.545	60.8357	56.3701	4.46562	0	49.88	0	7	4	0	1	54	18	0	23
002651.SZ	专用设备制造业	2014-12-31	2015-12-31	70.1158	945.804	25.4135	2.94589	0.258743	1.85829	0.14	0.845386	3.758	-2.91262	0	36.21	0	9	2	0	4	37	12	1	17
002652.SZ	金属制品业	2014-12-31	2015-12-31	2465.61	1140.16	62.0309	1.06816	0.125819	1.89935	0.13	41.6381	0.316815	41.3213	0	37.5	0	5	2	0	2	6	5	0	1
002653.SZ	医药制造业	2014-12-31	2015-12-31	756.017	1208.25	33.1813	1.3962	0.439198	1.99636	0.35	3.81803	6.25911	-2.44108	0	36.99	1	0	0	0	0	0	0	0	0
002655.SZ	计算机、通信和其他电子设备制造业	2014-12-31	2015-12-31	935.434	1055.54	45.2895	1.06593	0.156494	1.75577	0.05	48.3891	4.09389	44.2952	0	14.52	0	0	0	0	0	7	3	0	1
002658.SZ	仪器仪表制造业	2014-12-31	2015-12-31	230.676	770.941	12.6684	6.84582	1.37576	2.60071	0.43	6.9929	7.31782	-0.324925	0	62.87	1	83	24	1	15	44	28	0	6
002660.SZ	计算机、通信和其他电子设备制造业	2014-12-31	2015-12-31	460.69	769.081	46.3412	1.24818	0.0926576	3.14655	0.06	6.79676	1.30226	5.4945	0	30.3	1	3	1	0	0	45	16	0	13
002661.SZ	食品制造业	2014-12-31	2015-12-31	2069.76	935.39	18.5897	3.80138	0.402291	17.8213	1.2633	64.9955	3.11648	61.8791	0	57.84	0	41	14	1	7	57	23	0	16
002662.SZ	汽车制造业	2014-12-31	2015-12-31	228.409	679.708	35.6573	3.77315	0.3121	5.81829	0.6	63.7801	8.19004	55.5901	0	30	1	50	14	0	18	77	21	0	23
002664.SZ	汽车制造业	2014-12-31	2015-12-31	799.836	851.041	44.1642	1.70624	0.234812	3.71442	0.51	56.8902	8.81426	48.0759	0	40.7	0	64	18	0	15	0	0	0	0
002666.SZ	化学原料和化学制品制造业	2014-12-31	2015-12-31	1122.76	863.02	17.4488	4.24063	0.473428	3.50758	0.24	4.50401	12.654	-8.14995	0	37.54	0	119	21	0	36	73	22	0	32
002667.SZ	专用设备制造业	2014-12-31	2015-12-31	58.8313	1057.99	10.6055	9.71873	0.12079	5.5907	0.05	14.5956	3.29613	11.2994	0	24.86	0	0	0	0	0	14	7	0	0
002668.SZ	电气机械和器材制造业	2014-12-31	2015-12-31	1771.57	759.231	58.4884	1.18706	0.151221	10.5043	1.61	28.2144	4.97909	23.2353	0	20.38	1	0	0	0	0	0	0	0	0
002669.SZ	化学原料和化学制品制造业	2014-12-31	2015-12-31	962.99	952.034	20.3583	3.38462	0.818285	3.60368	0.56	8.02583	1.32235	6.70348	0	17.97	0	50	12	0	11	11	2	0	2
002671.SZ	非金属矿物制品业	2014-12-31	2015-12-31	13.9306	465.007	40.3752	1.68695	0.130505	3.26891	0.06	7.03039	2.48746	4.54293	0	26	1	11	5	0	3	16	9	0	3
002672.SZ	生态保护和环境治理业	2014-12-31	2015-12-31	14.2739	621.609	51.841	0.895884	0.207732	3.1668	0.39	12.2658	21.0141	-8.74827	0	27.92	0	114	23	3	34	76	25	0	29
002674.SZ	皮革、毛皮、羽毛及其制品和制鞋业	2014-12-31	2015-12-31	1313.26	967.775	37.6356	1.95768	0.0818499	6.55793	0.0548	75.3733	24.8038	50.5694	0	34.95	0	13	4	0	6	7	3	0	1
002675.SZ	医药制造业	2014-12-31	2015-12-31	522.507	863.522	12.2431	4.56551	0.55877	9.28342	0.4858	29.306	39.2568	-9.95084	0	20.86	1	25	7	0	9	28	13	0	12
002676.SZ	橡胶和塑料制品业	2014-12-31	2015-12-31	762.611	944.793	33.6103	1.99417	0.128823	6.59434	0.01	66.5186	1.69949	64.8191	0	46.56	1	20	9	0	5	16	6	0	3
002677.SZ	电气机械和器材制造业	2014-12-31	2015-12-31	856.313	1223.97	13.897	4.80203	1.21139	2.60868	0.39	68.9417	1.71762	67.2241	0	67.5	0	9	4	0	1	43	15	0	12
002678.SZ	文教、工美、体育和娱乐用品制造业	2014-12-31	2015-12-31	1000.89	1124.85	21.635	4.24501	0.410915	2.00741	0.15	86.7941	4.92026	81.8739	1	81.85	1	62	12	0	29	44	14	0	17
002681.SZ	计算机、通信和其他电子设备制造业	2014-12-31	2015-12-31	779.937	768.664	20.4058	2.82996	0.599146	4.0226	0.48	1.88903	0.0133723	1.87566	0	44.95	0	103	20	0	30	21	8	0	4
002685.SZ	通用设备制造业	2014-12-31	2015-12-31	489.758	998.746	29.3367	2.62703	0.127143	1.45316	0.0391	52.571	1.21107	51.3599	0	39	0	0	0	0	0	2	1	0	0
002686.SZ	通用设备制造业	2014-12-31	2015-12-31	633.147	1000.43	32.7965	1.61658	0.363822	2.08701	0.235	24.7681	3.78236	20.9857	0	18.57	1	43	14	0	20	32	12	0	13
002687.SZ	纺织服装、服饰业	2014-12-31	2015-12-31	733.172	1088.09	24.3275	2.17931	0.389836	2.78431	0.17	2.91069	2.46954	0.441143	0	13.54	1	14	8	0	4	10	3	0	2
002688.SZ	医药制造业	2014-12-31	2015-12-31	733.804	1115.95	44.063	0.98762	0.2509	4.75175	0.48	50.8937	2.96509	47.9286	0	39.77	0	7	3	0	2	0	0	0	0
002689.SZ	通用设备制造业	2014-12-31	2015-12-31	195.834	419.172	47.433	1.50994	0.159158	1.4183	0.1235	66.382	4.06601	62.316	0	39.95	0	49	14	1	15	11	4	1	3
002690.SZ	专用设备制造业	2014-12-31	2015-12-31	329.82	919.471	11.3748	10.0235	1.39386	2.84518	0.4281	16.6821	12.0718	4.61031	0	61.45	0	112	33	1	23	146	34	1	28
002691.SZ	专用设备制造业	2014-12-31	2015-12-31	78.8122	939.815	15.6932	5.53141	0.272452	4.2348	0.12	69.7952	0.27345	69.5218	0	64.5	0	0	0	0	0	0	0	0	0
[truncated: 9,944 more rows]
